# Supplementary material for: Dimension-agnostic and granularity-based spatially variable gene identification using BSP
Source: Nat Commun. 2023 Nov 14;14:7367. doi: 10.1038/s41467-023-43256-5 (PMC10645821; doi:10.1038/s41467-023-43256-5)
Supplement: Supplementary file 4 — Supplementary Datasets 1 - 36 [file 41467_2023_43256_MOESM4_ESM.xlsx]

## Sheet: Contents
Supplementary Data
Supplementary Table Number	Legend
1	Comparison of the computational time and memory on an Ubuntu 16.04.4 LTS workstation with Intel(R) Xeon(R) W-2125 CPU @ 4.00GHz and 32 GB memory
2	BSP results on ST Mouse Olfactory Bulb study
3	BSP results on ST human breast cancer study
4	BSP results on hippocampus study using SeqFISH
5	BSP results on hypothalamus preoptic regions study using MERFISH
6	BSP results on Acute Kidney Injury (AKI) study using 10X Visium
7	GO enrichment analysis on Acute Kidney Injury (AKI) study using 10X Visium
8	Reactome analysis on Acute Kidney Injury (AKI) study using 10X Visium
9	Disease Ontology analysis on Acute Kidney Injury (AKI) study using 10X visium
10	GO enrichment analysis on SVGs of Pattern 1 in Acute Kidney Injury (AKI) study using 10X Visium
11	KEGG pathway analysis on SVGs of Pattern 1 in Acute Kidney Injury (AKI) study using 10X Visium
12	GO enrichment analysis on SVGs of Pattern 2 in Acute Kidney Injury (AKI) study using 10X Visium
13	KEGG pathway analysis on SVGs of Pattern 2 in Acute Kidney Injury (AKI) study using 10X Visium
14	BSP Computational resource analysis
15	PanglaoDB results on Slide-seq V1 mouse cerebellum study
16	PanglaoDB results on Slide-seq V2 mouse cerebellum study
17	PanglaoDB results on HDST olfactory bulb study
18	Methods comparision on Slide-seq V2 mouse cerebellum study
19	GO enrichment analysis on identified SVGs in Slide-seq V2 mouse cerebellum study
20	724 genes detected both by 2D and 3D data using BSP on patient RA1
21	532 genes detected only by 3D but failed by 2D meta-analysis using BSP on patient RA1
22	80 genes detected only by 2D meta-analysis but failed by 3D using BSP on patient RA1
23	Gene ontology enrichment analysis on 1,257 genes identified by 3D settings in patient RA1
24	Gene ontology enrichment analysis on 724 genes identified by both 2D meta-analysis and 3D settings in patient RA1
25	Gene ontology enrichment analysis on 532 genes identified only by 3D settings in patient RA1
26	GO enrichment analysis on SVGs of Pattern 1 in Rheumatoid Arthritis (RA) study using 3D SRT
27	KEGG pathway analysis on SVGs of Pattern 1 in Rheumatoid Arthritis (RA) study using 3D SRT
28	GO enrichment analysis on SVGs of Pattern 2 in Rheumatoid Arthritis (RA) study using 3D SRT
29	KEGG pathway analysis on SVGs of Pattern 2 in Rheumatoid Arthritis (RA) study using 3D SRT
30	GO enrichment analysis on SVGs of Pattern 3 in Rheumatoid Arthritis (RA) study using 3D SRT
31	KEGG pathway analysis on SVGs of Pattern 3 in Rheumatoid Arthritis (RA) study using 3D SRT
32	GO enrichment analysis on SVGs of Pattern 4 in Rheumatoid Arthritis (RA) study using 3D SRT
33	KEGG pathway analysis on SVGs of Pattern 4 in Rheumatoid Arthritis (RA) study using 3D SRT
34	Goodness-of-fit test with Cramer-von Mises criterion on lognormal distribution
35	Goodness-of-fit test with Cramer-von Mises criterion on beta distribution
36	Selection D2 on identifying SVGs on real data of mouse olfactory bulb and human breast cancer

## Sheet: Supplementary Data 1
Supplementary Data 1: Comparison of the computational time and memory on an Ubuntu 16.04.4 LTS workstation with Intel(R) Xeon(R) W-2125 CPU @ 4.00GHz and 32 GB memory
		Computational Time (Seconds)					Memory Cost (MB)
#Cells	#Genes	BSP	spatialDE	spark	sparkx	nnSVG	BSP	spatialDE	spark	sparkx	nnSVG
2000	2000	2.0207	123.225	2495.02	4.1326	1785.4	313	586	437	143	676
2000	4000	3.6867	177	5078.88	8.62881	3545.63	538	682	761	175	741
2000	6000	5.3282	178.506	7809.12	12.9925	5136.21	767	779	1090	208	805
2000	8000	7.1296	268.236	10890.4	17.2706	7245.91	996	879	1420	242	870
2000	10000	8.8816	397.962	16746.5	21.5941	8813.34	1263	995	1810	281	934
2000	12000	9.642	348.402	14118.5	25.5695	10854	1381	1040	1980	297	999
2000	14000	11.2958	483.186	19166	30.2381	12186.2	1681	1170	2420	341	1060
2000	16000	12.9158	539.694	27574.9	35.3006	13905.1	1973	1300	2840	384	1130
2000	18000	14.643	655.8	29967.1	39.7456	15621.2	2230	1390	3150	415	1190
2000	20000	16.0921	595.032	NA	43.8932	17626.9	2412	1470	NA	442	1260
#Genes	#Cells	BSP	spatialDE	spark	sparkx	nnSVG	BSP	spatialDE	spark	sparkx	nnSVG
10000	1000	4.983	229.626	3932.2	18.3127	6987.06	678	743	976	197	774
10000	2000	8.8883	337.452	12908	21.4453	8811.2	1216	974	1750	274	934
10000	3000	11.3337	525.426	33574.1	24.1035	10716.1	1768	1210	2540	353	1090
10000	4000	16.3685	865.596	60676.6	27.2224	12809.6	2333	1450	3340	434	1250
10000	5000	21.2506	1178.25	93894.1	27.6055	15660.9	2873	1690	4120	511	1410
10000	6000	27.7718	1651.33	140343	32.3576	18050.8	3434	1930	4920	591	1570
10000	7000	32.8588	2122.4	NA	35.0192	21035.7	3955	2150	NA	666	1730
10000	8000	39.3781	NA	NA	38.0817	23489.5	4536	NA	NA	749	1890
10000	9000	47.0233	NA	NA	41.3105	24696.6	5165	NA	NA	839	2050
10000	10000	53.5948	NA	NA	43.5625	56464.8	5678	NA	NA	913	2210
Note: NA means the program has not finished the task in 48 hours

## Sheet: Supplementary Data 2
Supplementary Data 2: BSP results on ST Mouse Olfactory Bulb study. The p-values are from one-sided tests without multi-test corrections.
GeneName	p_values	10 Marker Genes
Nrf1	0.652792
Zbtb5	0.615569
Ccnl1	0.130821
Lrrfip1	0.188458
Bbs1	0.319782
Lix1	0.0110423
Whrn	0.511051
Ate1	0.118677
Ubac1	0.0899609
Rab34	0.29008
Nap1l1	0.00205799
Srgap3	0.0205456
Slc1a3	1.91896e-05
Polr3k	0.395466
Inpp5f	0.020051
Ndufaf6	0.723964
Atp5j2	0.0140721
Tnpo2	0.107235
2010300C02Rik	0.00228256
B3gat3	0.0507061
Commd5	0.608931
Ints3	0.151861
Rbm6	0.273266
Rnpepl1	0.312018
Sox2	0.0461515
Cbx5	0.069439
Poldip3	0.0907565
Mapre1	0.0771791
Luc7l3	0.0170707
Pi4kb	0.724383
Mink1	0.0685483
Resp18	0.340416
Rnf10	0.0524484
Eef1a1	4.16862e-08
Mdfic	0.82875
Rhbdf1	0.642123
Zbtb14	0.465787
Sh3gl2	0.000401257
Fam213a	0.0395996
Dbn1	0.0107576
Cldn5	0.0338137
Fam193b	0.183671
Grik5	0.00432786
Pip5k1a	0.75133
Sh3bgrl	0.0137353
Cwc25	0.65704
Camkk1	0.0772686
Chn2	0.026002
Dhh	0.810404
Map3k11	0.573084
Zmynd11	0.0105257
Snx13	0.0887345
Ptbp3	0.212117
Secisbp2l	0.0482473
Fyco1	0.147445
Cox5b	0.00290142
Rnf181	0.165039
Cyfip2	0.00691124
Sptssa	0.219484
Pmepa1	0.0429556
Pde4dip	0.0227507
Rhbdd3	0.438355
Oxct1	0.000559408
Huwe1	0.0187236
Tcaim	0.582093
Med13	0.0388194
Nlk	0.0585136
Atm	0.42846
Sptan1	0.000758458
Zcchc11	0.179222
Etv3	0.337023
Tspan2	0.0430782
Fam160a2	0.116744
Zfyve20	0.222478
Ctr9	0.265317
Cers5	0.157702
Scly	0.606539
Fndc4	0.139501
Kif1b	0.00951794
Polr2l	0.0884464
Vcpip1	0.301597
Pcp4	1.68234e-07
Gnb2	0.00271712
Rapgef3	0.398731
Sema3c	0.0119304
Tipin	0.507118
Atp6v0d1	0.00631491
Gpr137b	0.478707
2310010J17Rik	0.824511
Slc3a2	0.0860318
Rbmx	0.0594027
Ube2a	0.107892
Man1b1	0.267705
Ndel1	0.0651881
Cdk5	0.137384
Arf4	0.024576
Lrfn4	0.262399
Dnajc4	0.509452
Usp33	0.0629618
Tmem203	0.715264
Mcfd2	0.0830913
Epha10	0.259055
Slc9a3r2	0.09517
Ahi1	0.00652769
Ap3b2	0.0831346
Tbx15	0.963839
Aacs	0.469699
Trim11	0.380897
Snrnp70	0.0165672
Dock1	0.228337
Eif4ebp2	0.913877
Trpv2	0.882967
Higd1a	0.0348886
Ngrn	0.194768
Hspa1a	0.72339
2023-09-08	0.343291
Psme2	0.69332
Rps15a	0.0237838
Utrn	0.183683
Lsm3	0.552576
Wbp1l	0.38835
Gm10012	0.000931115
Fstl5	0.0923318
Pgap1	0.0485589
Pam	0.0884728
Arpc1a	0.0853874
Trmt11	0.435127
Gtf2h4	0.605238
Mageh1	0.0726904
Cdk14	0.0014123
Zmiz1	0.0455955
Ndufc1	0.0211525
Ttyh2	0.554381
Tpk1	0.955855
Hnrpll	0.167578
Pde12	0.472951
Cops8	0.0792224
Arhgap5	0.0430498
Hey1	0.196301
Cox14	0.0288383
Pak6	0.14403
B230217C12Rik	0.407167
2410004B18Rik	0.166339
1600012H06Rik	0.34905
Pdap1	0.0374432
Gpatch2l	0.444918
Rasgrp3	0.692877
Hnrnpul2	0.0106402
Adamts15	0.789057
Apc	0.000128841
Rab33b	0.280089
Btbd3	0.00107409
B4galt5	0.149143
Slc2a1	0.0672227
Rd3	0.934108
Coq6	0.622079
Vdac1	0.000862083
Plec	0.381965
Gclm	0.406076
Tuba1a	2.18025e-07
Brd4	0.0843777
Pyroxd2	0.858334
Itsn1	0.0278292
Ctsb	0.00140654
Srcin1	0.172189
Tspan31	0.268949
Paics	0.358179
Mark1	0.12598
Aip	0.261185
Nudt3	0.013464
Ccnh	0.0529777
Ube2ql1	0.000100312
Auts2	0.168357
Cd99l2	0.293211
Tcerg1	0.0644936
Fzr1	0.432067
Chmp5	0.0301875
Mfsd2a	0.439002
Naca	0.0760918
Tada1	0.114223
Slu7	0.27563
Tbp	0.361582
Phc3	0.260881
Slc38a6	0.842381
Csnk1g3	0.018171
2023-03-05	0.0322058
Gm13889	0.000941201
Htr3a	0.723509
Shisa3	0.0251025	Y
Rab18	0.0126513
Pld1	0.807534
Zfp91	0.0630676
Plcl1	0.307392
Bgn	0.141361
Col9a1	0.950409
Neto2	0.0762848
Ppp3cc	0.0931473
Mat2b	0.0417192
Tgfbr2	0.554202
Daam1	0.275685
Rps4x	0.00524487
Anapc4	0.309573
Eprs	0.0544595
Pcsk6	0.484036
Ptprd	0.0116559
Psmb10	0.4552
Fancc	0.80078
Acbd5	0.11572
1200011I18Rik	0.353414
Syt4	0.0374982
Rbm42	0.159369
Pygb	0.0484351
Eomes	0.0661309
Aldh7a1	0.23107
Mypop	0.218534
Aco2	0.00242288
Nr2f1	0.100526
Cdk17	0.00425368
Steap2	0.13313
Car10	0.164078
Lamtor1	0.0976522
Vps26a	0.214681
Sertad4	0.102868
Atg9a	0.165488
Rpl10a	0.0159549
B3galtl	0.249788
Cand2	0.481695
Tmx3	0.1103
Ank2	0.00136195
Cul1	0.0355791
Syt13	0.232191
Tiam2	0.00442264
Frmd3	0.236434
Clk4	0.0652003
Dopey2	0.361156
Gpr37l1	0.0258885
Adnp	0.0425371
Cdca7l	0.782604
Rwdd4a	0.365735
Cuedc2	0.0411177
Kptn	0.533773
Hspe1	0.0204834
Pitrm1	0.402664
Dlx6as1	0.0124974
Arhgap32	0.134692
Scrib	0.216708
Arap2	0.0417537
Pcdhb7	0.542066
Cox4i1	4.15661e-05
Cnn3	0.0520327
Ryr3	0.482937
Ppp1r36	0.893114
Xrcc6bp1	0.800831
Ccdc85a	0.202006
Dhps	0.59419
Cd24a	0.113968
Wdr1	0.0160498
Copa	0.0325458
Slitrk5	0.0440959
Map2k2	0.138207
Itgb1	0.19154
Pikfyve	0.222661
Txndc15	0.0649492
Myt1l	0.00472543
Vat1l	0.242455
Shprh	0.222198
Arhgdig	0.168205
BC002163	0.00756532
Acsl4	0.108358
Rgs12	0.0242083
Man2b1	0.416909
Pex13	0.364522
Prune2	0.0114796
Rmnd5b	0.539919
Rad9a	0.519532
Lmnb2	0.506671
Sfrp1	0.465194
Gemin5	0.775507
Laptm4a	0.00920247
Phka2	0.661004
Slc39a1	0.16985
Birc2	0.33129
Srebf2	0.510682
Atp6ap1	0.0278524
Atp6v0b	0.00103635
Pkig	0.0212085
BC030336	0.140382
Eif3i	0.0556279
Ubr4	0.0907036
Phf1	0.67692
D8Ertd738e	0.0291295
Foxg1	0.0085735
Ptprs	0.00306488
Ints2	0.352315
Rps23	0.00686556
Wipf2	0.332755
Psmd7	0.105427
Yipf4	0.0787759
Tenm3	0.00755978
Sez6	0.00029134
Ssbp4	0.146571
Polr1c	0.186314
Nup88	0.478655
Lrrc8a	0.251136
Matk	0.241173
Aftph	0.0635563
Ercc6	0.482169
Tril	0.163617
1810014B01Rik	0.82254
Flnb	0.560719
Ndrg3	0.0060038
Cpne6	0.000667379
Rin2	0.377557
Rtn4	8.19144e-06
Zhx1	0.205314
Lims2	0.519743
Siah1a	0.40695
Necab3	0.0752751
Ppp2r2b	0.0364392
Csnk1e	0.049656
Nat14	0.125057
Scarf2	0.804098
Maged1	0.0180947
Cacng3	0.133132
Chmp1a	0.209861
Maea	0.146284
Abhd4	0.121641
Rps14	0.0115587
Tmem63b	0.232095
Camk2g	0.0101719
Gaa	0.0100276
Wdr36	0.327084
Adss	0.12739
Ms4a6c	0.968541
Kirrel3	0.197437
Rock1	0.130016
Ctsz	0.324775
Srp54b	0.0478007
Clasp2	0.00764408
Gpbp1	0.0632609
Rpp30	0.327661
Gpatch4	0.574944
Kcnip2	0.0216534
Prkcb	0.00154835
Nisch	0.00176099
Fmr1	0.0161795
Slc48a1	0.0887036
Gna11	0.0344787
Fam76a	0.0873635
Sox12	0.394216
Ndufa11	0.0176917
Spock3	0.00967623
Insm1	0.575442
Neurl4	0.111231
Lsg1	0.382139
Tcf4	0.00134833
Hist1h4d	0.800469
Lyn	0.28138
Rps12	0.232292
Papola	0.028485
Tagln3	0.0629124
Atp1a2	0.0146521
Setd1b	0.187666
Cdc42se2	0.00687163
Ildr2	0.00704054
Cldn12	0.15251
Zc4h2	0.34468
Dhodh	0.423482
Smarce1	0.0799771
S100b	0.0186198
Dctn2	0.00925503
Sdhaf1	0.381294
Myef2	0.0928507
Cpsf3	0.297346
Maf1	0.0351332
Diap1	0.976218
Yme1l1	0.0424498
Usp24	0.212286
Nckipsd	0.316154
Mterfd1	0.243617
Gpr17	0.259576
Zfp740	0.244755
Tbc1d9b	0.165189
Arl2bp	0.0307236
Rxrb	0.227608
Pop7	0.255597
Cnot7	0.0393895
Ccsap	0.0501055
Hnrnpa2b1	1.35892e-05
Rbfox3	0.00224243
Xpr1	0.0131157
Kcnd3	0.0376149
Mrpl33	0.115102
Ddx19a	0.236428
Rcc2	0.217272
Psmb4	0.0409498
Ddx50	0.155079
D5Ertd579e	0.106505
Rnf138	0.301383
Igsf11	0.124818
Emd	0.179679
Stx12	0.0184964
Ntan1	0.216468
Gng13	0.0185849
Mrpl13	0.176588
Emc2	0.101828
Cct8	0.0283587
Tmem127	0.117303
Phyhd1	0.402108
Tmed7	0.0139037
Prkaca	0.0273211
Stx6	0.160335
Macrod2	0.454147
Gramd4	0.44478
Rbbp6	0.0304168
Aasdhppt	0.320425
Bpgm	0.204231
Ndufb10	0.0210585
Lrpap1	0.0504007
Banp	0.255136
Ncrna00085	0.650283
Jmjd6	0.510321
Jmy	0.179927
Gng4	0.000199108
Clk2	0.304044
Phactr1	0.0927546
Eno2	5.19429e-05
Mir703	0.000484713
Sh3glb2	0.00817253
Grm2	0.141633
Akr1e1	0.424804
Wwp2	0.530915
Selk	0.0237851
Rps2	0.204667
Scara3	0.706203
Hspd1	0.0346063
Ptov1	0.0068297
Trim59	0.440856
Fam101b	0.473718
Ankhd1	0.216156
Mrpl22	0.555394
Api5	0.17812
A230065H16Rik	0.160663
Dgat2	0.278307
Klhdc3	0.038232
Mlf2	0.00071571
Rpl31	0.0658762
Sucla2	0.0100852
Ncapd2	0.740071
Gpr158	0.108543
Rabgap1	0.129541
Bap1	0.061151
Atxn10	0.0049665
Cadm2	0.000383445
Tsn	0.0637357
Zfp654	0.412024
Agap3	0.047628
Sumo3	0.0296098
Mtfp1	0.0314316
Minpp1	0.12185
Eif3a	0.0275642
Romo1	0.0721353
Ube2g2	0.0810206
Lmna	0.223274
C030023E24Rik	0.71409
Mtpn	0.00338452
Ambra1	0.396007
Hbegf	0.350334
Tmem191c	0.256552
Fam5c	0.333264
Uggt1	0.201475
Btbd7	0.871333
Uvrag	0.442591
Yars2	0.417137
4930503E24Rik	0.520636
Cyb5	0.238222
Rpl4	0.000214674
Srrm3	0.152885
Bcl10	0.662144
Gm1673	0.0490518
Sft2d2	0.38262
Ssbp2	0.0189229
Dnm1	0.000396194
Tmem200c	0.401911
Cacna1i	0.0544128
Ndufc2	0.00302368
Tubgcp3	0.271374
Homer1	0.027362
0610009O20Rik	0.478558
Rnf34	0.207726
Nrsn2	0.0858249
C330021F23Rik	0.00399629
Tsr2	0.181545
Reln	0.00461596	Y
Snhg5	0.373371
Ccser2	0.116426
Smyd2	0.117399
Nbl1	0.149928
Srpk2	0.0230178
Ppa1	0.0488725
Slc35a5	0.329241
Gm6710	0.780873
Osbpl6	0.349798
Ak1	0.0336615
Mrpl1	0.621576
Zbtb9	0.725636
Upf2	0.197576
Megf8	0.190617
Hdac5	0.0103173
Vmp1	0.0359655
Zkscan3	0.178116
Lrrc73	0.244353
Ncald	0.0384714
Insig2	0.0494436
Arid4b	0.136916
Farsa	0.250731
Hnrnpf	0.091499
Ptp4a2	0.00743802
Dnajc30	0.500614
Dusp26	0.194691
Hspbp1	0.177992
Tubg1	0.316994
Ccdc117	0.532473
Ccdc47	0.0394289
Ptdss2	0.243269
Mbd1	0.602796
Lca5l	0.961375
Spag7	0.453155
Cyp51	0.259009
Anp32b	0.181624
Fam98b	0.0318535
Adam19	0.67428
Spry2	0.321237
Ccdc58	0.398538
Vipas39	0.226284
Dnm3	0.035531
Cd36	0.972735
Hpca	0.197136
Dhx30	0.121488
Gkap1	0.341967
Cdv3	0.0487229
Golgb1	0.143875
Srsf2	0.0138293
Cspg5	0.00164079
Atf2	0.0623023
Psmb2	0.171393
Pafah1b1	0.00029449
Rad21	0.0408256
A730098P11Rik	0.00172767
Acadm	0.280451
Ftsjd1	0.763566
Dync2h1	0.485958
Wdfy1	0.33135
Mapk8ip1	0.0256409
Ssr1	0.0246261
Dak	0.711857
Ogdh	0.0477392
St7l	0.387667
Stam2	0.366708
Cryab	0.106843
Zfyve28	0.584015
Dtna	0.25396
Srprb	0.229426
Fam126a	0.0468141
Lrig2	0.306665
Psat1	0.0723547
Tbc1d8	0.350257
Zdhhc14	0.185144
Nkrf	0.191642
Tuba8	0.286956
Noa1	0.696181
Tnfrsf21	0.227601
Gbp7	0.586241
Ltn1	0.146552
Med28	0.184693
Kpna6	0.0871197
Epb4.1l4a	0.704655
Stip1	0.0225257
Abcb10	0.326493
Chadl	0.754678
Brsk2	0.296888
Polr2g	0.0952829
Lrp12	0.198521
Nrcam	0.0057355
Gnb5	0.00306006
Elovl5	0.0273511
Slc30a9	0.0276258
Dzip1	0.349499
Snapc2	0.467269
Lin7b	0.745121
Itm2a	0.0466989
Cbr3	0.616832
Whsc1	0.0480548
Map4	0.00307883
2610507B11Rik	0.0221612
Ier5	0.0265635
Snx18	0.157093
Arpc2	0.00733608
Pcdhb11	0.906581
Eif4g1	0.0241619
Ago2	0.661654
Parp6	0.0358106
Il17d	0.273943
Camk4	0.0174036
B4galnt1	0.288397
Larp6	0.529198
Taf1	0.293649
Ddost	0.403533
Hsp90ab1	2.95032e-05
Ddx5	2.90811e-06
Ndufv3	0.0603673
Casp2	0.616147
Prmt1	0.0646767
Kcnv1	0.508743
Sec61g	0.300416
Bmyc	0.102497
Prdx3	0.0803199
Gid4	0.0736174
Rrp9	0.671764
Zfand3	0.0837478
Bcan	0.0112735
Supt6	0.111975
Wbp11	0.0343936
Ppil4	0.135098
Cnp	0.00426607
Chd6	0.0629081
Uqcrc1	0.00655896
Zfp644	0.0738248
Baalc	0.0046539
Fam107b	0.710432
Slc39a7	0.354348
Pabpn1	0.0263244
Atl2	0.117751
Lrrc7	0.882118
Cgrrf1	0.439935
St8sia5	0.321372
Evi5	0.0768574
Pcyt1b	0.222343
Tfcp2l1	0.78898
Otud7b	0.282951
Lsm4	0.0617692
Psmd10	0.507628
Tbrg4	0.355929
Ptpn23	0.257628
Jmjd8	0.286454
Ptpmt1	0.345277
Dnajc28	0.813478
Rpf2	0.553372
Ret	0.661846
Gtf2f1	0.162674
Gdi1	0.000673406
Mycbp	0.56333
Eid2	0.113669
Apoo	0.127574
Cdc5l	0.138362
Wdr35	0.397944
Skp1a	0.000619984
Sfxn5	0.0269957
Aggf1	0.169473
Rab10	0.027215
Polr1d	0.13158
Lpgat1	0.0115433
Ipcef1	0.545035
Rab3gap2	0.191104
Cyhr1	0.0371286
Lrp10	0.372098
Penk	7.11013e-05
Cacna1a	0.0483585
Atxn2l	0.093292
Lemd3	0.222879
Osbpl9	0.185691
Mgat1	0.268718
Ankrd34a	0.273483
Lnp	0.148256
Zfp287	0.631255
Tmtc4	0.308727
Gspt1	0.0263358
Tspan17	0.670918
Mrpl42	0.154744
Flna	0.357286
Sfpq	0.00215954
Grcc10	0.00376419
Tmbim4	0.187579
Wdr13	0.0359773
Tceb2	0.00224122
Gart	0.523626
Akap12	0.304561
Riok3	0.163355
Atp11c	0.450879
Acap2	0.0620957
Kat6b	0.0328453
Impact	0.075969
Atp6v1c1	0.00741558
Bend6	0.440296
Rsl1d1	0.0643227
Timm44	0.146944
Rspo3	0.223256
Pskh1	0.836279
Timm10	0.121969
Frzb	0.00835208
Rapgefl1	0.157855
Cxcl14	0.0647591
Synj2bp	0.157884
Srgap2	0.276286
Ccdc30	0.822342
Cep97	0.408164
Tnpo3	0.148646
B3gat2	0.409951
2900097C17Rik	6.12521e-05
Ccnl2	0.0430227
Gabpa	0.219615
Hspa5	0.000668293
Svip	0.139296
Itm2c	4.24792e-05
Cic	0.0127767
Dnajc8	0.0410867
Atxn2	0.0905406
Susd3	0.910743
Luc7l2	0.00786639
Pi4ka	0.00989333
Exoc7	0.243293
Rnf11	0.0540677
Lrba	0.0528132
Eef1a2	0.000365781
Trim9	9.75896e-05
Asic1	0.56674
Strn3	0.0767579
Zfp804a	0.268287
Cited2	0.00402437
6330403K07Rik	0.000124393
Cbln4	0.252879
Nt5m	0.29064
Mpped2	0.166297
Map1a	0.000602465
Ap3d1	0.0214165
Klhl9	0.0131469
Lace1	0.660738
Trpc3	0.576946
Eef2	8.59978e-05
Chn1	0.0424283
Tmem40	0.68072
Mll5	0.190908
Zfp354c	0.124913
Hapln1	0.231757
Vegfa	0.298491
2410006H16Rik	0.277697
Snx12	0.259368
Ptbp2	0.0180737
Bckdhb	0.303298
C1qbp	0.0537471
Tmem33	0.0363276
Nfasc	0.0612151
Ints1	0.180437
Arntl	0.355173
AI593442	0.183317
Ciapin1	0.444258
Pithd1	0.117887
Mtor	0.0237983
Tmem97	0.669933
Chchd7	0.320845
Efnb3	0.143995
Bloc1s1	0.114343
Pcna	0.122392
Cflar	0.746887
Fam120a	0.059734
Ndufa12	0.00574323
Zcchc2	0.40976
Ndufa8	0.0111015
Mcts1	0.115305
Bicd2	0.179521
Bcl11b	0.0173099
Aspn	0.928919
Slc24a2	0.20254
Cul9	0.395733
Qdpr	0.00676005
Itga3	0.851735
Kcnh3	0.00512277
Naa60	0.0327854
Prps1l3	0.402066
4921524J17Rik	0.354075
Tmem151a	0.0621608
Scrg1	0.454799
Rapgef1	0.0898298
Tspan3	0.000226072
Nrbp1	0.116916
Spop	0.0165954
Cers2	0.330053
Tspyl4	0.00062103
Calu	0.260526
Lyrm2	0.625687
Kcna2	0.0248199
Slmap	0.0461313
Luzp2	0.00212708
Smg5	0.157032
Sod2	0.0220881
Acads	0.894599
Slc35b1	0.390149
Iqcb1	0.589033
Smarcd3	0.086115
Pcdhb19	0.946501
Etv6	0.74566
Mmadhc	0.100672
Phldb1	0.0277138
Ip6k2	0.0736977
Sema6d	0.123066
Dynlt3	0.0803671
Arxes2	0.0331442
Actn4	0.377362
Mtrf1	0.867078
Klhl12	0.282588
Ywhaz	0.000918453
Mycl1	0.712215
Ywhae	8.28171e-05
Tmem178	0.561552
BC018507	0.172208
Mapk14	0.0948172
Golga4	0.0713314
Zfml	0.0583217
Mlh3	0.690327
Prkaa2	0.448816
Cltc	4.08929e-05
1500009C09Rik	0.119417
D430019H16Rik	0.0334681
Cdkn2aipnl	0.290926
Hmgcr	0.0291657
Fam49a	0.0792965
Ubr3	0.00509048
Ifit3	0.609672
Kcnh2	0.117378
Jak1	0.0419101
Camsap1	0.068871
Npy1r	0.380367
Rpe	0.476116
Dcdc2a	0.750053
Cmpk1	0.0319058
Atp5e	0.00581431
Ppp1r15b	0.264004
Gtf2b	0.159298
Abr	0.000683156
Scgb1c1	0.581797
Zmym3	0.0855732
Zfp330	0.450815
Zbtb41	0.27453
Pnpla2	0.650255
Wrnip1	0.06802
Zfand5	0.00156379
Ing4	0.210897
Car7	0.326195
Gpx4	0.014132
Gtf3c2	0.419825
Ep300	0.0631897
Ndnf	0.0664141
Fnbp1l	0.0199115
Rybp	0.235514
Mgea5	0.00651074
Comt	0.46217
Fmnl1	0.696276
Scn3a	0.0417759
Rfk	0.0879244
Myof	0.904968
Fam216a	0.0431964
Dpp10	0.00626886
Eif2ak4	0.346973
Erc2	0.147615
Rps18	0.105073
B4galt4	0.46823
Ranbp6	0.21663
Kif13a	0.707803
Zfp14	0.739895
Gstm5	0.0528954
Micu1	0.100946
Serp2	0.120062
Cox10	0.351282
Abi2	0.00491
Rufy1	0.277332
Mecp2	0.0501566
Sf3b3	0.0526721
Det1	0.982578
Pcbd1	0.768826
Unc5d	0.632472
Nudt4	0.0194837
Asphd2	0.321154
Ndst2	0.543357
Ccni	0.0102711
Dab1	0.0453237
Tomm5	0.080967
Ccdc101	0.574417
Kif21b	0.193115
Sgcb	0.158736
Cacna2d1	0.0602
Hid1	0.267399
Map1lc3b	0.00321388
Col4a6	0.96014
Fbxw7	0.00939966
Slc38a1	0.00611095
Snapin	0.286207
1110004E09Rik	0.287633
Nono	0.00629382
Ier3ip1	0.105829
Pcbp2	0.722578
Cmip	0.010078
Nudc	0.0409226
Spcs1	0.03117
Rrbp1	0.233352
1810055G02Rik	0.548412
Asxl1	0.232709
Mknk1	0.495448
H13	0.242983
Mta1	0.165341
Tnks1bp1	0.595598
Fam78b	0.345061
Phax	0.186346
Fabp7	5.30819e-07
Smpd1	0.0636183
Hadhb	0.0635292
Anapc7	0.351352
Mkks	0.138484
Bms1	0.436406
AI413582	0.435865
Bace1	0.0824034
Sart1	0.481753
Ablim1	0.0215112
Kcnk13	0.540082
Wsb1	0.0826156
Slc25a46	0.0556577
Tcn2	0.297406
Sema6a	0.278882
Ube4b	0.1796
Son	0.00618074
Lrrc61	0.957859
Fam210a	0.0593703
Arhgef12	0.0104811
Btbd10	0.233423
Slc25a26	0.554403
Ipmk	0.435567
Dvl2	0.644149
Stk30	0.720656
Sdhc	0.0532859
Tomm40l	0.244939
Ubac2	0.354592
Ptpn6	0.928266
Dohh	0.195567
Zmat5	0.490964
Champ1	0.171779
Naa30	0.174349
Ranbp1	0.120872
Isca1	0.0191156
Ivns1abp	0.0160406
Pcmtd2	0.0107462
Tmx2	0.0803041
Ank3	0.00228083
Col4a1	0.381712
Exoc3	0.150807
Gpt2	0.0431439
Eri3	0.0706027
Camk2b	4.45727e-05
Smc1a	0.221855
Wif1	0.798715
Mbtps1	0.186445
Rpa1	0.397807
Tubb2a	3.75162e-06
3110043O21Rik	0.39672
Zcchc18	0.00384003
Ube2w	0.055608
Flot2	0.350609
Ramp2	0.320425
Bcr	0.345065
Vapb	0.0940155
Zfp598	0.192808
Srsf11	0.00678819
Hagh	0.0351884
Ilf3	0.0840042
Tpt1	0.000524733
Vcp	0.000918311
Siae	0.815789
Nalcn	0.0699782
Ola1	0.0170188
Efhd2	0.00324684
Cntnap2	0.0359701
Mob4	0.0478133
Usp46	0.0744533
Capns1	0.181751
Gm2382	0.747208
Smad7	0.234255
2900052N01Rik	0.486707
Nefh	0.150099
Fbxo34	0.548899
Babam1	0.155135
Map2k1	3.08782e-05
Zfp207	0.00872191
Slc7a5	0.608428
2810029C07Rik	0.867318
Ehd1	0.426881
Arfgef1	0.0184585
4833420G17Rik	0.18918
Ghitm	0.000255418
Rnf20	0.15107
Crlf3	0.654833
Adra2a	0.415287
Snrpc	0.123796
Akap8	0.0778965
Apba1	0.0998502
Canx	0.000977617
Fus	0.0651667
Inpp1	0.516508
Rpl36	0.130414
Dld	0.012164
Pls3	0.0900507
Baiap2	0.00104358
Eif2s3x	0.129366
Ppp1r11	0.165693
Ddx31	0.736584
Zc3h10	0.660392
Hook3	0.102015
Chic1	0.33488
2023-09-03	0.0280831
Fam63b	0.102386
Tmem132b	0.155422
Mapk1	6.1311e-06
Prrc2c	0.0256
Sptbn1	5.50051e-05
Gsn	0.0249992
Stmn1	0.000341244
Ndufb3	0.0247537
Agpat1	0.30553
1200014J11Rik	0.41518
Ciao1	0.254154
Reep3	0.227952
Stk32c	0.14863
Taldo1	0.0832319
Nfia	0.0743069
Trio	0.0204526
Pias2	0.0681731
Samd14	0.209746
Rpl17	0.0457465
Ndrg4	1.24981e-08
Snrnp48	0.558219
Bdp1	0.164529
Psmc1	0.121039
Polr2j	0.151669
Yes1	0.327001
P4ha2	0.555986
Ndufs6	0.0583252
Elp3	0.145931
Nfyc	0.137611
Foxo1	0.239994
Snrpg	0.19975
Pcbp1	0.00420903
Tmem255a	0.0361808
Mfsd10	0.490534
Fn1	0.0542091
Ddr2	0.575143
Cab39l	0.361279
H2afy	0.0148178
Cotl1	0.171125
Abhd5	0.480422
Fbxo41	0.299348
Papd5	0.12798
Clcn3	0.0101279
2810405F15Rik	0.555314
Rap1gds1	0.00054503
Nfe2l2	0.331011
Gda	0.000422833
Ly6c1	0.0519184
Fjx1	0.0975401
Sod1	0.00348038
Mtfr1l	0.0805713
Jmjd1c	0.0957643
Cwc15	0.0420402
Cs	0.0304643
Notch3	0.65161
Hmcn1	0.889532
Enho	0.130886
Kcnip1	0.0272364
Zrsr1	0.303355
Gabrb2	0.00460439
Msi2	0.0114474
Csk	0.0845181
Tbx6	0.924772
Pdpn	0.34643
Ncor1	0.0304814
Usmg5	0.185524
Hdac1	0.297858
Pdcd6	0.0767273
Sidt2	0.222091
Fam168a	0.0373398
Hdlbp	0.057728
Kars	0.186289
Ncoa4	0.0693692
Zfp503	0.969341
Eml5	0.0189621
Neurl1a	0.202658
Pacsin3	0.357009
Rps11	0.0199613
Pcnx	0.105088
Eif5b	0.142322
Bai1	0.0206075
Drg1	0.525201
Jun	0.0870567
Arfip1	0.378331
Ctcf	0.0376843
Igsf21	0.327624
E130309F12Rik	0.5107
Qk	0.000107187
Il18	0.449808
Tusc2	0.0613032
Parl	0.432935
Igtp	0.713996
Atp2c1	0.03171
Limd2	0.00674093
Pabpc1	0.0210539
Sdhaf2	0.317592
Khdrbs1	0.000761472
Rac1	0.000435208
Pitpnm2	0.033391
Ebf4	0.880671
Sacm1l	0.0616332
Srsf5	0.00104854
Lmtk3	0.0487514
Rbm39	0.00141363
Stk38	0.443319
Srek1ip1	0.542947
Chsy3	0.284705
Mllt4	0.130436
Ankrd29	0.0218296
Usp14	0.0837054
Nefm	0.0893793
Gatad1	0.108674
Rbfox2	0.00396867
Slc41a1	0.338749
6330549D23Rik	0.924726
Slc6a11	0.000158946
Ehmt1	0.28037
Kcnd2	0.000810895
Mrpl30	0.0587029
Kank1	0.315066
Atg13	0.0981713
Adam23	0.136277
Rnf139	0.157874
Actl6b	0.0438455
Ap2m1	0.000975961
Taf13	0.226205
Cxxc1	0.210249
Tmtc1	0.110485
Ube2n	0.0110241
A230046K03Rik	0.229178
Mrpl14	0.232464
Emc1	0.196206
Pcmt1	0.124809
Zfp106	0.0517164
Cox6a1	0.000231388
Fndc3a	0.0885983
Ifnar2	0.450839
Apopt1	0.504346
Pcnxl3	0.33018
Usp37	0.504292
Clec2l	0.133895
Dctn3	0.0173575
Celf3	0.0119634
Sfswap	0.20177
Dpp9	0.302591
Strbp	0.00369159
Edil3	0.0432086
Ercc8	0.661921
Psma1	0.0223715
Prex1	0.0383636
Clk3	0.284124
Pigk	0.542535
Bscl2	0.247126
Tcf12	0.111076
Phlpp1	0.173474
Naa40	0.383587
Irs1	0.143743
Kcnj10	0.00509167
Zic1	0.0808227
Dusp8	0.0293901
Gm13826	0.00315219
Pbxip1	0.437879
Plekhn1	0.934602
Diras1	0.539386
Ugt8a	0.178885
Scd2	3.34464e-06
Fra10ac1	0.472087
Slmo2	0.164039
Morn4	0.383836
Gpr155	0.232327
Zranb2	0.0048174
Nceh1	0.0722878
Zc3h18	0.280006
Surf1	0.293106
Rfxap	0.523491
Hpcal4	0.000395582
Fech	0.177463
2310022B05Rik	0.054587
G3bp1	0.0541638
Tbc1d16	0.163351
Mapk9	0.0190284
Cops7a	0.0852559
Nell2	0.521181
C87436	0.609017
Ube2g1	0.0904739
Mprip	0.00454678
G2e3	0.613715
Zmym1	0.235807
Dnajc7	0.0462705
Cse1l	0.0451841
Tle3	0.118755
Kpna4	0.032322
Ccnd1	0.0453309
Tpra1	0.613904
Agap2	0.000125987
Sdf2	0.228864
1810026B05Rik	0.119786
Apod	4.80788e-07
Iqck	0.28564
Mrps22	0.482868
Scg3	0.0544928
Aldoart2	0.693669
Srrm2	0.000404192
Tor1aip1	0.293395
St3gal5	0.250199
Snhg3	0.545543
Fat1	0.0670288
Klhl24	0.148222
Uba5	0.152286
Grlf1	0.100724
Pcgf2	0.390673
Rheb	0.00177688
Tex9	0.853044
Foxk2	0.136597
C1qc	0.297767
Rad51d	0.653291
Ostc	0.13534
Kat5	0.272027
Slain2	0.210511
Lactb	0.378344
Gpr162	0.0640531
Rasa3	0.0100307
Picalm	0.049971
Ociad1	0.00120109
Ptpdc1	0.227995
Ppp1r7	0.418628
Numa1	0.251895
Glb1	0.667192
Fgf9	0.315156
Phtf2	0.342606
Scrt2	0.505721
Bid	0.630259
Ctss	0.145727
Serf2	0.0303057
Cox7a2l	0.0156324
Ube2q1	0.0544329
Ube2f	0.380448
Vps26b	0.0241844
Txndc5	0.376522
Gpr85	0.462869
Grina	0.0047664
Pdpk1	0.0194871
9230110C19Rik	0.960054
Fam50a	0.579168
Unc119	0.419734
Rpl7l1	0.479436
Spred3	0.769872
Lurap1l	0.342416
Rps19	0.0699747
Lrrtm3	0.193498
BC016423	0.309499
Psmc5	0.380787
Tmem39a	0.735131
Tm7sf3	0.355574
Kbtbd7	0.125187
2023-09-04	0.0417508
Fyttd1	0.0271648
Mylk	0.544781
Abca1	0.122545
Ppp2cb	0.0623396
Coq2	0.0743595
Map2k4	0.0812434
2300009A05Rik	0.228617
Pcdh9	0.0946327
Map3k2	0.300494
Spry1	0.443888
Actn1	0.170878
D2hgdh	0.846234
Mb21d2	0.53338
Ppm1g	0.173184
Rgs8	0.583939
Samhd1	0.658125
Tmppe	0.832806
Gdpd1	0.122974
Tmem135	0.169607
Fnbp1	0.241344
Morf4l1	0.000220666
Fam155a	0.0827739
Snph	0.0202121
Psmb1	0.0186591
Trf	0.0218801
Slc6a1	0.000308746
Gnaq	0.0352506
Ppap2b	0.00230406
Plvap	0.686052
Fgf14	0.64174
Mapk8ip2	0.193023
2700089E24Rik	0.062767
Lyz2	0.47714
Ppp2r5b	0.148888
Lonrf3	0.257098
Agrn	0.0795784
Abcc9	0.926243
Zcchc9	0.501243
Acyp1	0.283302
Fam126b	0.0432863
Scap	0.116162
Rai1	0.20775
Cxx1c	0.00304366
Gabarapl1	0.000242746
Mapt	0.00814496
Sh3kbp1	0.35037
Mrp63	0.276233
Zdhhc17	0.0499245
Ptpn2	0.191037
Gorasp2	0.067215
Snrnp200	0.0453147
Nid1	0.393839
Arrb1	0.0451858
4922501C03Rik	0.880611
H2afy2	0.200813
Plxna3	0.563077
Apeh	0.430083
6720401G13Rik	0.253317
1810037I17Rik	0.248104
Git1	0.0407952
Polr2f	0.158413
Sema7a	0.131039
Gnb4	0.518512
Dazap1	0.109577
Tra2b	0.0066709
Ralgps2	0.0310235
Xbp1	0.0445627
Trappc1	0.174261
Slc35a2	0.455413
Cand1	0.0259448
Tulp4	0.0716784
Cbr2	0.953154
Opn3	0.69689
Casp8ap2	0.6501
Klf16	0.130825
D10Jhu81e	0.1895
Gad2	0.000223258
Ppid	0.161313
Topors	0.315772
Efemp2	0.71627
Zc3h11a	0.0406738
Paqr4	0.518706
Rcan2	0.0174483	Y
Etv1	0.035502
Rpgr	0.210299
Adipor1	0.0845422
Ahnak	0.0687291
Ddah1	0.0292061
Tmem206	0.142806
Ddx6	0.0080965
S100a5	0.000278066
Rps9	0.00156528
Th	0.0426451
Golga7	0.0574398
Rragd	0.000556252
E030024N20Rik	0.00125668
Ppfia1	0.0698053
Tpi1	0.00143666
Prdx2	0.00285008
Dnalc4	0.0961274
Ywhab	8.69689e-05
Tnrc6b	0.0898058
Arhgap33	0.0510915
Alkbh6	0.257544
Chd9	0.162161
Mpp6	0.299058
Fam20c	0.0231851
Smim15	0.274497
Atl1	0.0699091
AI848285	0.0046543
Sec62	0.0110913
Arhgap42	0.910679
Bcap31	0.14608
A030009H04Rik	0.0190182
Ctnnbl1	0.56955
Eif4b	0.019123
Ift27	0.442869
Nfic	0.243048
Ergic3	0.184284
Fzd9	0.944815
Bcl7b	0.191461
P4htm	0.220532
Dnajc27	0.0419287
Pgp	0.334756
Lrrn3	0.0334637
Bri3bp	0.0196216
Mt2	0.0082179
Zbtb18	0.178829
A430005L14Rik	0.438307
Brpf1	0.440137
Atp5l	0.0024588
Mvb12b	0.127466
Capzb	0.0762457
Ccdc137	0.382128
Fam73a	0.19472
Sec11a	0.32331
Map7d2	0.0251448
Prkrir	0.423555
Zfp385b	0.0321043
Jdp2	0.240546
2810468N07Rik	0.451031
Adck5	0.362356
Syndig1	0.452174
Dync1i2	0.0596374
Cplx1	1.10709e-05
Slc18a2	0.533651
Prpf3	0.650357
Nampt	0.104438
Atp6v1f	0.0163782
Zyx	0.0454332
Rpia	0.573874
Gbas	0.0161157
Ctdspl	0.261482
Nxf1	0.150671
Noc3l	0.70766
Slc19a2	0.771471
Ptk2b	0.0427409
Fam19a5	0.0434075
Cd63	0.202223
Tceb1	0.129396
Kcna1	0.110774
9030612E09Rik	0.959044
Rbbp5	0.418868
Sall1	0.016344
Smarca1	0.329711
Stxbp5	0.102933
Ide	0.161598
Zmat2	0.0776473
Pdxk	0.0266226
Zfp930	0.749424
Trmt2a	0.230987
Ctsl	0.0241426
Gar1	0.641178
Arhgap1	0.115727
Fam229b	0.742899
Fam69b	0.115377
Nup155	0.622088
Nap1l3	0.189355
Bet1	0.472587
Abhd16a	0.150684
Cc2d2a	0.714056
Tnk2	0.0998843
Msrb1	0.520617
Nbea	0.0237554
Ddit4	0.0579721
Rgs7bp	0.417406
B3gat1	0.242673
Pccb	0.283555
Gpm6b	5.10386e-05
Chmp4b	0.00371723
Cbx3	0.0197127
Hspa4	0.00751901
Grk6	0.139583
Rgcc	0.0465112
Mapre3	0.00371116
Setd3	0.0539314
Hivep1	0.10008
Trim8	0.0582432
Rab3b	0.00414801
Trappc6b	0.0920815
Rmdn1	0.338266
Rnf41	0.166187
Bcas2	0.119087
Tmem55a	0.0361264
Msrb2	0.684826
Arl13b	0.685663
Atg7	0.307557
Zfp653	0.535389
Thsd7a	0.0928296
Lamtor4	0.153854
Adcy6	0.59354
Gpd1	0.353548
Map1b	4.74199e-05
Lrtm2	0.0712208
Nabp2	0.212584
Ankrd45	0.087961
Ncl	0.00902858
Rpp14	0.553058
Med30	0.72345
Ncln	0.245421
Wdr8	0.4879
Acbd3	0.241665
Synpo	0.0811377
Rpl7	0.0147522
Gm15421	0.020678
Cdkn1b	0.0850117
Ggt7	0.115416
Snx11	0.362438
Marf1	0.126145
Ptbp1	0.361865
Sdcbp	0.0801505
Yars	0.033764
Hcn2	0.169057
Mocs2	0.127399
Dolpp1	0.365025
Chl1	0.290435
2410015M20Rik	0.0843363
Lrrc55	0.138285
Snx3	0.0118992
Yap1	0.2929
Tenc1	0.601281
Ubtd2	0.665942
Leng8	0.288332
Chchd4	0.140876
Cmc2	0.691717
Ndufa13	0.00642119
4930481A15Rik	0.244169
Znrf3	0.509479
Ndufa9	0.0456695
Mpv17l2	0.42253
Mcts2	0.634776
Trnp1	0.00953609
Nckap1l	0.792278
Slc24a3	0.532555
Tbc1d1	0.449706
Snx27	0.0428355
Trrap	0.0798996
Med15	0.24053
Id2	0.0043781
Pum2	0.00301592
Msh2	0.358391
Ciz1	0.444783
Rapgef2	0.0180495
Actr10	0.0440626
Etf1	0.0743001
Fam53c	0.168705
AW549877	0.13898
1110008J03Rik	0.734862
Agtpbp1	0.0218839
Bex2	8.77527e-05
Tmem68	0.116883
Atp11b	0.310302
Rnf220	0.014714
Tjp2	0.753679
Cr1l	0.672026
Ncan	0.105807
Jakmip1	0.488436
Ttyh3	0.00331971
Ttl	0.387437
Gnas	6.61033e-05
Sema3e	0.127012
Camkk2	0.00770528
Stat5b	0.0845479
Prickle1	0.071656
Alg14	0.605268
Rap1b	0.0516407
Clip2	0.173672
Ahcyl2	0.0104701
Egln1	0.0795432
Ip6k1	0.0141991
Gpsm1	6.84554e-05
Bcl2l2	0.325237
Arl5a	0.0876087
Dixdc1	0.0611813
Nucb1	0.560673
Dclk1	6.28653e-06
Wasf1	0.00247547
Hp1bp3	0.0105016
Mtx2	0.106963
Fam21	0.0613593
Papss1	0.246647
Nova1	0.146004
Gnb2l1	0.00477303
Rbm12	0.373565
Rasa1	0.00629947
Dynll2	0.00348777
Map3k1	0.135455
Trappc10	0.153308
2310035C23Rik	0.105935
Prkaa1	0.458198
Cltb	0.0506105
Rprd1a	0.160523
Dgcr2	0.0582615
Fnbp4	0.193435
Rad54l2	0.378033
Rangrf	0.847581
Ddx3x	0.00567464
Ptms	0.00114301
Dtd1	0.137446
Eif1	1.80326e-05
Ifit2	0.426015
Tmcc2	0.0552267
Cd3eap	0.610633
Sms	0.118925
Esam	0.512498
Zfp692	0.424284
Trappc11	0.0822972
Atrx	0.00823815
Dip2c	0.0308948
Afap1	0.417287
Ensa	0.010099
Pacs2	0.0949704
Nradd	0.839607
Ahcyl1	0.00359191
Atp5d	0.00017594
Pmvk	0.286031
Arglu1	0.00307915
Fam57b	0.0475995
2023-09-15	0.0256985
Slc35d3	0.298002
Tmem59	0.00791022
Timm23	0.113654
Snx32	0.227137
Psd3	0.00015697
Ncoa6	0.118703
Uhrf1bp1l	0.082
Ube2e2	0.0984481
Fbxo28	0.0803459
Tm2d2	0.0467015
Mlc1	0.00406656
Gtf3c1	0.0499388
Rnaseh2c	0.54388
Wtap	0.0910979
Nin	0.183254
Ppp2r2d	0.0762316
C030034I22Rik	0.623454
Ccdc124	0.313198
Heph	0.807065
Cd164	0.124428
Mtmr14	0.70392
Rnf149	0.104721
Phlda3	0.539938
Cnih2	0.00951617
Aqr	0.268859
Lgalsl	0.0419118
Myl12b	0.00908015
Mest	0.0658973
Zfp523	0.156382
Cntn1	0.00108049
BC003331	0.294807
Pfdn1	0.136667
Ctsd	0.0145268
Sf3b2	0.00396588
Mxd4	0.530972
Rdh10	0.63319
Ppp1r9b	0.00459285
Usp47	0.0846124
Pbx1	0.000484261
Phf21a	0.40925
Fbxw2	0.178271
Ube2d2a	0.0163918
Cdk5r1	0.000990918
Hap1	0.0059817
Mctp1	0.0740432
Rexo1	0.254195
Kcnk1	0.0667676
Nsmf	0.0167065
Pcbp3	0.00068075
Tom1l2	0.0264751
Marcks	0.000117142
Spcs2	0.0508524
Reps2	0.274833
Rab12	0.0271587
Nanos3	0.958153
Phf12	0.19731
Adora2b	0.754537
Pik3c2b	0.370424
Glrx	0.121929
Degs1	0.197402
Pgam1	0.000188132
Skil	0.12849
Pld3	0.0215551
Spin1	0.0209575
Fgfr3	0.0762789
Pnkd	0.24345
Zswim6	0.108124
Slc36a1	0.560865
Cadm3	0.0136245
Arxes1	0.106081
Mrpl34	0.18959
Soga2	0.378517
Wsb2	0.0516162
Trp53inp2	0.0709432
Syt6	0.0200625
Snd1	0.234524
Sun1	0.098385
Ttc14	0.0600369
Gjd2	0.624706
Mgll	0.0641143
Trmt1	0.312081
Lamtor3	0.0961628
Sdhb	0.0150587
Sumo2	0.00587941
Azi2	0.174028
Tmem256	0.106268
Adk	0.0486912
E430025E21Rik	0.388079
Eif3b	0.0533323
Cdh4	0.184549
Dos	0.0216868
Cacna1c	0.11282
Fgf13	0.0272217
Cd81	0.000362089
Spred1	0.0185364
H1fx	0.177382
Bcl11a	0.0228212
Mdga1	0.25621
Tsc22d2	0.220291
Fbxw11	0.0227644
Emc8	0.202024
Fam104a	0.173525
Casc4	0.329053
Rbm10	0.165815
Ptpn12	0.109552
Ist1	0.0542511
Per3	0.471475
Vapa	0.000985846
Spata2	0.250599
Ilf2	0.175369
Cnih4	0.293124
Fam3c	0.106147
Rps25	0.050552
Txn2	0.0210534
Zfp326	0.166162
2900026A02Rik	0.29439
0610009B22Rik	0.296462
Camk1d	0.041803
Slc25a39	0.146614
Max	0.0972013
Shkbp1	0.778057
Nup93	0.722856
Gins4	0.660949
Fau	0.0124333
Hcfc1	0.15962
App	0.000230627
Trove2	0.143606
Iglon5	0.370805
Hnrnpa3	0.000737105
Txndc17	0.486284
Slc7a2	0.335427
Selm	0.00187395
Caml	0.188297
Rgs10	0.277651
Kif2a	0.00491704
Ndufb6	0.0241881
Mras	0.199867
Atp13a3	0.146677
Atp6v0e2	0.00756069
Pgm2	0.246594
Akap9	0.0886253
Rsu1	0.533864
Tceal6	0.0330687
Rpl37	0.0264556
Ndn	0.00836378
Apbb1	0.00775808
Sin3a	0.326236
Mkrn1	0.0332077
Il17ra	0.786218
Zc3h13	0.180223
Xrcc1	0.413184
2023-09-02	0.104113
Ust	0.30507
Map3k4	0.423794
Slc38a2	0.00481049
Dusp28	0.51964
9430016H08Rik	0.492444
Mapk6	0.198985
Metap2	0.0455866
Pip4k2a	0.0755402
Snf8	0.23932
Dennd6a	0.419531
Ndufb8	0.00439474
Rbm25	0.0468488
Atp1b1	4.45924e-08
Dnajc3	0.21903
Tmco1	0.12981
Rasgef1c	0.333665
Psmb5	0.0120307
Gjb6	0.0890887
Tardbp	0.0158857
Reep2	0.064958
Zeb2	0.000927186
Mtdh	0.311809
Psmd1	0.147332
Nipa1	0.483702
Yipf6	0.349303
Sv2a	0.0782733
Mgme1	0.810693
Shisa2	0.306265
Btbd17	0.544133
Otud5	0.574558
Pnmal2	0.000646768
Ncaph2	0.141414
Snx6	0.197102
Ank	0.0555794
Rpl10	0.0278944
Epb4.1l2	0.196986
Cpne4	2.97469e-05
Sympk	0.311932
Fahd2a	0.524869
Abhd17a	0.0241688
1700123O20Rik	0.382446
Grpel1	0.115241
Gabra3	0.138608
Zcchc12	0.289273
Rabepk	0.635228
Ctxn1	0.00205735
Pola1	0.832501
H2afz	0.00315941
Cenpc1	0.415308
Tmem179	0.0841703
Ppp2r3c	0.346282
Clcn2	0.468938
Camk2a	0.0023029
Eif2s2	0.0805936
Kif5a	0.00180719
Rpl39	0.00932211
Smyd4	0.741937
Sipa1l1	0.000684115
Suds3	0.0450838
Ttf1	0.794654
Hspa4l	0.129164
Kdm5a	0.312756
Nfe2l1	0.0601167
Ubqln1	0.0155716
Myh10	0.0630935
Nr2f6	0.448383
Dhrs1	0.174059
Avl9	0.0870574
Gjc2	0.587044
Cox20	0.0983535
Dmtf1	0.242562
Cyp4f15	0.445836
Use1	0.133279
Pdp1	0.0369419
Gabrb3	0.000824606
Rtca	0.106446
Vipr2	0.0716026
Sepp1	0.000194268
2210018M11Rik	0.534098
Sf3b5	0.166037
Ccdc177	0.860125
Zdhhc20	0.304282
Pdcd7	0.59069
Vps51	0.463496
Sulf2	0.394646
Stag1	0.202584
Aamp	0.0227314
Xpo6	0.244528
Plekhb2	0.0232307
Zfp148	0.0579252
Slc25a17	0.231386
Gm5148	0.000438232
Cyfip1	0.0877029
Pacsin2	0.00740315
Rps10	0.0582765
Rrp12	0.514772
Alyref	0.226306
Tvp23b	0.180649
Zfp629	0.416973
Clint1	0.0903067
Xpot	0.129038
Zfp608	0.168657
Htr1f	0.780791
Fam220a	0.312674
Chst1	0.034274
Mier1	0.305331
Arfip2	0.210521
Syn1	0.000397861
Bcat1	0.0626456
Wdr26	0.0404266
Gpc1	0.160971
Rpl7a	0.0188305
Fam69a	0.433037
Dlgap3	0.010785
Cldn10	0.126674
Klhl7	0.0524953
Wdr7	0.0337329
Metrn	0.130991
Ppp1r16a	0.298064
Cadps	0.00148055
Tsc22d1	0.00490726
Eif2b1	0.338954
Tmem147	0.164522
Vps53	0.215294
Galnt7	0.447166
Sp1	0.668253
Fbxo9	0.0442089
l7Rn6	0.16805
Myo6	0.0987044
Vta1	0.129437
Cdan1	0.319401
Sgk1	0.265112
Atf4	0.0191529
Psmb8	0.828409
Slc13a4	0.189472
Rgs20	0.44699
Yaf2	0.048129
Mga	0.163
Serinc1	1.84907e-05
Nsfl1c	0.088208
Pop5	0.267704
Ccdc12	0.185713
2700060E02Rik	0.0433777
Rbfox1	0.000800068
Sez6l2	0.0267797
Pcnp	0.0293063
Atf7ip	0.480072
Ndufa6	0.00384126
Sybu	0.0106716
Sec24c	0.0795527
A330023F24Rik	0.105558
Adam22	0.0502462
Got1	0.0234656
Bag6	0.0582915
Ptges3	0.00993253
Taf12	0.524181
Lrrc16b	0.240671
Gpt	0.816517
Vtn	0.0120414
Ankib1	0.11531
Mrpl15	0.191931
Farp1	0.082687
Rala	0.046404
Tmem121	0.567894
Vps4b	0.153836
Itfg1	0.00354139
Ss18	0.229299
Herc6	0.791555
3230401D17Rik	0.76431
Ptgfrn	0.50621
Rbbp4	0.0157166
Tmem242	0.615504
Trappc8	0.225559
Senp7	0.213994
Acot13	0.0940375
Mdk	0.240816
Pdia6	0.0269175
Celf2	3.50934e-05
Camsap2	0.0534009
Map2	7.31042e-06
Cdh2	0.102955
Rnf152	0.376974
Ube2b	0.00187239
C330007P06Rik	0.133131
Arpc3	0.0438178
Cyc1	0.00277581
Psma6	0.0364689
Gng2	0.304502
Rbm7	0.0864411
Btg1	0.0104035
Phactr3	0.0187874
Mgst1	0.140729
Pdcl	0.156149
Ung	0.842575
Ppme1	0.106194
Dido1	0.235115
Tmem161a	0.248901
Taf7	0.485728
Gja1	0.00684823
Aard	0.890852
Ift57	0.206001
Gm6548	0.0474498
Nipal3	0.30734
Rbm18	0.0871511
Lmcd1	0.744207
Vmn2r29	0.851653
Lmo1	0.287646
Chka	0.111969
Aifm1	0.313899
Hist1h1c	0.0965169
Gstp2	0.0903778
Atp5c1	0.00504774
Elmod2	0.403776
Mettl14	0.410817
Hmgcl	0.228078
Zzz3	0.285086
Chtf8	0.439818
Ly6a	0.188217
Psme1	0.326243
D17Wsu92e	0.0387894
Gfap	0.0607577
Eif3c	0.0974314
Eif4e	0.0189181
Dnajb6	0.00899432
Tmem64	0.188189
Spsb4	0.343759
Crem	0.581237
Tle2	0.576066
Atp5k	0.0331929
Kctd17	0.0302408
Lhfpl2	0.364911
4933431E20Rik	0.874833
Apoe	1.07526e-08
Fat4	0.617388
Rock2	0.12683
[truncated: 10,604 more rows]

## Sheet: Supplementary Data 3
Supplementary Data 3: BSP results on ST human breast cancer study. The p-values are from one-sided tests without multi-test corrections.
GeneName	p_values	14 Marker Genes
USP4	0.43114
MAPKAPK2	0.00581196
LANCL2	0.936869
MCL1	2.02433e-06
TMEM109	0.0995791
TMEM189	0.446461
ITPK1	0.168129
UBXN11	0.505127
SCARB1	0.18355
USP28	0.893165
NUDT21	0.430045
LDHB	2.23274e-05
SEC62	0.042822
SRF	0.480505
EEF1G	0.545901
COX6C	2.24136e-09
ESRP1	0.000617204
RPL39	0.00160382
MFF	0.436828
AATF	0.0286337
ICMT	0.323672
NENF	0.00186434
COL6A3	5.18277e-08
RPS5	1.05674e-05
C4B	2.68654e-11
C12orf57	0.00671953
TUBB	0.000359132
H3F3A	1.56302e-08
CAB39L	0.64894
KRT7	2.93152e-05
RPL21	6.12165e-05
GPX1	0.000328639
TMEM176A	0.54123
ZNF146	0.122325
AP1G1	0.0159205
PLK2	0.00620137
ASCC3	0.137134
PDZK1IP1	0.638569
CD63	5.3301e-07
TCEB2	0.0227158
RPL34	1.03178e-06
NBR1	0.0594038
CDC37	0.015575
SLC35F5	0.148869
SUSD6	0.342773
WIZ	0.280716
YAF2	0.35289
TMEM43	0.583736
APOA1BP	0.206494
CLCN7	0.043321
OAZ1	5.26433e-07
WEE1	0.214451
SUB1	0.000353815
ACTN4	5.03962e-06
HIPK1	0.198247
CCT4	0.00186799
CCNY	0.13598
H2AFJ	5.78964e-07
LTBP2	0.0676134
RPL13	1.26672e-10
PSME4	0.0831941
ARPC3	0.00286431
BANF1	0.534399
CAST	0.00793331
UQCR11	3.38495e-06
MYL9	2.33634e-05
FUS	0.0139622
IFI6	3.10385e-12
POLD4	0.385538
OPA1	0.450045
SNX9	0.057818
FAH	0.521149
SLC39A10	0.401312
TRAPPC13	0.675125
DUSP10	0.542943
HSP90AB1	3.81737e-06
MBD2	0.0103106
CCDC115	0.913689
TXNIP	0.00110149
ANXA9	0.345285
DPP3	0.181168
MTF2	0.827323
TMBIM6	8.23203e-06
CTSO	0.73918
ADD1	0.204412
TMEM63B	0.630473
IGFBP7	8.10765e-08
H1FX	0.000187651
ALDH1B1	0.369511
TXNDC17	0.00440735
MMS19	0.897083
CFDP1	0.467297
TAF7	0.095721
PARK7	0.0101926
HMOX2	0.920287
FAM104B	0.669157
MTRNR2L8	5.1579e-06
PAF1	0.0407497
C16orf72	0.0482058
CD276	0.0661314
MMP2	4.49084e-05
YPEL5	0.146976
GNE	0.696055
NBEAL2	0.166337
PSMG2	0.225176
GOLPH3	0.0374606
PABPC1	3.26517e-13
CCSER2	0.762496
ACTG1	7.56291e-11
ANKRD46	0.553508
KIAA1217	0.0317348
ATP5G2	0.000396478
LRP11	0.166056
FXYD3	5.13145e-13
POLG	0.934479
ARL6IP5	0.00220313
H2AFY	0.00315375
FASN	5.98057e-07
RPS29	4.98229e-08
MRPL21	0.22415
GRTP1	0.858653
GFOD2	0.890015
ADSSL1	0.703561
LGALS1	0.000127658
REL	0.783415
CPSF2	0.27744
DUSP15	0.836013
MYL6	3.47805e-08
SNRPF	0.605496
DUSP23	0.00486192
RPS26	9.45295e-05
CYCS	0.000221075
NUDC	0.0512032
SUV420H1	0.237509
TBL1XR1	0.0247924
PDLIM2	0.4267
ARPP19	8.03155e-06
AP3S2	0.575322
DDX18	0.286008
ACTB	4.44089e-16
GATA3	0.000101365
GGH	0.0209395
RARS2	0.942518
YWHAH	0.000493842
HTRA1	3.12844e-06
LSM5	0.0248323
MBD3	0.322488
2023-03-02	0.613332
ADAM10	0.111836
C9orf91	0.744365
LPGAT1	0.0244193
CHCHD5	0.765868
NUP54	0.518734
RPS9	9.17399e-07
RAB30	0.212545
IL18	0.736499
SELO	0.595141
CASC3	0.0118081
EIF4A3	0.290679
CYB5A	0.00119278
EHBP1L1	0.0611416
SNX4	0.27014
EHD1	0.266547
IRX5	0.0158328
TBP	0.416895
RPS21	3.80198e-07
THAP11	0.717985
MARCKSL1	0.000467079
TOMM20	0.000675501
LARS	0.743835
ABCA9	0.900211
CDC73	0.519164
ACBD6	0.70183
TMEM181	0.0710232
DCP1A	0.772272
SMDT1	0.175943
AC074033.1	0.012579
RB1	0.649553
RALGDS	0.358777
HEXB	0.620657
NGRN	0.216229
STAB1	0.623909
PSMB1	0.000400196
ACADVL	0.0169046
DDX21	0.359463
NADK	0.325325
S100A11	2.41896e-06
TNC	0.0011514
ZNHIT1	0.286437
TEX30	0.918465
ENAH	0.00319208
ST6GAL1	0.220234
SCAMP2	0.517883
SIGMAR1	0.754996
GPX4	2.84947e-05
RPL36	9.10466e-06
PLGRKT	0.0164822
PLD3	3.17038e-07
NADK2	0.179124
PDP1	0.183459
INSIG2	0.891383
DDX23	0.316473
CXCL10	0.00681163
RPL36AL	5.4344e-05
RPL41	2.7649e-12
VMA21	0.523827
FUCA2	0.0685652
PSMD3	1.80233e-09
NDUFB6	0.0227459
CLEC3A	0.000542131
ILF3	0.0328613
HIST2H2AA3	0.203885
SSR2	0.000339873
EIF3B	0.000848994
TRAPPC3	0.165304
CHST3	0.987069
HSPA8	9.55928e-09
NRBP1	0.00480659
SPCS3	0.0430614
HSP90B1	3.39221e-05
CXCL14	6.09774e-05
TWF2	0.138398
C1GALT1C1	0.913858
RPS2	6.18533e-09
MTPAP	0.76839
ADIPOR1	0.0050273
CHCHD1	0.0186077
ALDH7A1	0.0973444
YWHAZ	1.16563e-08
LAMP1	8.08016e-05
MDH1	0.0379843
PRSS23	4.66294e-15
TTC36	0.772683
COL5A2	0.000222664
ZDHHC6	0.606856
CDC16	0.123408
DR1	0.471065
EFTUD2	0.550593
DAB2	0.569626
CHPF	0.0129406
SAP30BP	0.894512
GPAA1	0.0579203
FTSJ3	0.38781
AGAP3	0.469602
POSTN	0	Y
STARD10	1.4091e-06
IL13RA1	0.00169969
RPL10A	1.88799e-05
RPLP0	2.50658e-07
MED29	0.001427
DBI	9.70905e-05
ARHGDIB	0.00712752
UBR2	0.306956
AIG1	0.296777
SLC40A1	0.297109
XPR1	0.715521
NPC2	0.013595
RAB32	0.101789
MRPL23	0.291475
NSL1	0.795147
ACACA	2.77356e-05
ARHGAP32	0.131623
MGAT5	0.905496
KTN1	2.7091e-05
HIATL1	0.114966
ATF4	0.0405828
TMEM106C	0.113854
CPD	0.000239848
SCARB2	0.138935
PSMD14	0.344358
PIGQ	0.236352
THBS1	7.94452e-07
MDFIC	0.793575
GNPNAT1	0.045656
RPLP2	1.26135e-11
ATP6V1C1	0.0717422
FBXO28	0.427042
MRPL13	0.0120282
JTB	0.000720339
PQLC1	0.556878
VIMP	0.257209
SMG7	0.232324
CYB561D2	0.50278
ARF1	3.89241e-05
PPP1R2	0.240098
ITCH	0.781374
SLC9A3R2	0.324728
TDP2	0.301615
KIAA1551	0.589791
RPS8	3.41504e-07
HNRNPD	0.0217038
DHRSX	0.104277
AP2M1	0.00155917
CHMP4B	0.0131479
EIF2AK2	0.119699
FAM160B2	0.231041
MFAP5	0.753275
TSPO	0.00299708
FNBP1	0.354523
RASSF5	0.471227
DCTN2	0.00812073
PPT1	0.0341366
DUSP1	0.00232208
BET1L	0.471526
NSFL1C	0.794844
FDFT1	0.0052596
ADNP	0.120684
SPINT2	0
U2SURP	0.0938569
LAMA2	0.114968
TXNL4A	0.0158146
GSPT1	0.00711714
SEPW1	0.00152215
WDR43	0.424836
PSMC4	0.00794338
RAD9A	0.071136
MUC1	0.000300845
KDM2A	0.0167676
COX6B1	6.46672e-07
LGALS3	1.79288e-07
CISD2	0.750279
NFIC	0.0226197
ROMO1	1.7814e-08
XBP1	6.83564e-13
RPL27	4.56603e-05
NOL9	0.728565
TRPC4AP	0.00014161
DHCR24	0.000227107
LAMA5	0.132804
CCNF	0.389223
ZDHHC12	0.0803604
FAM83F	0.599513
RNF130	0.18185
RAP1B	0.0141366
ADIRF	0.000203939
AAK1	0.628778
GLI3	0.747731
PFDN2	0.0220548
CST3	3.13095e-06
RPL3	0.000115135
PTAR1	0.886498
ZFP36L2	7.1385e-06
SDF4	0.00492049
RPL8	1.27856e-08
SNRPD1	0.204794
AAR2	0.0173511
API5	0.188069
BMP4	0.386832
PLP2	0.240521
SRI	0.507803
TACC1	0.605573
ACLY	0.0742584
TRIQK	0.368542
RPL18A	0.00086707
AMY1B	0.963572
RHOC	0.000339363
RPL14	0.00137149
GON4L	0.743313
CCT5	0.00587873
HADH	0.0963648
MRPL24	0.0472802
PTMS	0.00445926
ATP6V0C	0.173553
RPS15	5.01669e-06
FRG1	0.865483
UBE2D3	0.000335702
SCD	1.12319e-07
INO80D	0.7946
JUP	0.0039751
PHKB	0.302779
NBL1	0.000403137
SLC19A2	0.763107
RPL38	0.000107117
APPL1	0.603768
SCCPDH	0.00335795
STAT1	0.000228684
FAM103A1	0.370004
LRRC75A	0.000468437
ERBB2	2.80362e-10
SERPINA3	7.66156e-08
CNN2	0.00650175
NIP7	0.82681
VPS45	0.893241
GLB1	0.0368983
PIEZO1	0.469828
PBRM1	0.408661
AGAP1	0.952881
RMDN1	0.30628
RPS24	1.84134e-05
FSCN1	0.404832
EMILIN1	0.00941969
FBXO9	0.126475
ARL6IP4	0.0310193
RPL35	2.60726e-06
FAM173A	0.659911
SNRNP70	0.120171
SHC2	0.962509
RALY	0.0273093
KIF22	0.488842
ANKFY1	0.432632
MACROD1	0.931638
SGSH	0.894776
RPS28	0.00269217
FZD1	0.0982544
GCSH	0.118744
VPS41	0.573891
SOX4	0.00274474
STARD3	0.000283301
UBE2D2	0.121141
SEPHS2	0.00399044
DNAJA1	0.0121133
EEF2	3.01923e-07
DHX35	0.756125
BTF3	0.00104382
ANAPC1	0.52233
ITGA6	0.705648
AIMP1	0.22558
CRIPT	0.325654
PABPC3	0.408319
CERS2	1.16816e-09
TMEM50A	0.0236043
HNRNPH1	0.000711204
NDUFS2	0.0256298
DYNLT1	0.0145191
PSME3	0.887414
COX7B	0.00106276
CBWD2	0.00776423
PTEN	0.230835
SERINC1	0.014436
CCS	0.453971
THOC2	0.241095
PTMA	8.90877e-09
ITFG1	0.169365
MGST2	0.761397
KLF6	4.88193e-05
SF3B3	0.515348
ALCAM	0.0780949
TPK1	0.896526
BCL2L11	0.535547
MTHFR	0.301007
C11orf31	0.00309754
OXA1L	0.0631981
LSS	0.0867775
IDI1	2.78029e-05
TNS2	0.60629
UBXN2A	0.643652
NDUFS1	0.504373
KMT2C	0.630602
RBM42	0.0202394
RAB7A	0.0391317
NDUFB11	0.188364
RHEB	0.0564553
SRM	0.0775541
ATP1B3	0.281468
TBC1D9B	0.250646
IFNGR1	0.00158322
UBE2A	0.0950454
PMPCB	0.146821
NIPBL	0.617043
ARF4	0.000488988
CCT7	0.00838592
GADD45GIP1	0.102334
MYDGF	0.0298575
PPAP2C	0.0937427
RPN2	7.40852e-13
RPS18	6.41174e-08
PLEKHG6	0.957792
FRAT2	0.744687
EIF4EBP2	0.0798141
CKS1B	0.118015
RUNX1	0.0152216
RPL37A	3.64953e-08
CERS6	0.414461
ZNF90	2.26744e-06
WWC1	0.780708
RPL31	1.54954e-07
CHMP1B	0.29537
PFDN5	0.00323523
RRAGC	0.729712
GMFB	0.0549608
KIF13A	0.27984
CBX3	0.000127215
CITED2	0.00144975
ETV6	0.474969
PRKCSH	0.305242
TMSB10	1.70974e-13
CALR	1.35686e-08
GCNT1	0.646831
CMPK1	0.16953
GPATCH2	0.702058
RPS6	2.23894e-05
TAX1BP1	0.00411441
BHLHE40	0.0132778
MAN2B2	0.413945
S100A14	0.000929624
TNS1	0.307358
PGP	0.237093
SLC39A13	0.196859
CA12	0.0108537
IFT52	0.0440894
PROM2	0.00133467
RPS7	4.25591e-06
LSM4	0.00687551
TCEB3	0.884219
FEM1C	0.670518
PVRL2	0.00042481
RAP2A	0.157541
TCEAL8	0.291131
PAK2	0.339599
RPL24	7.35191e-05
RNF166	0.285193
ARID4B	0.312194
RAD23B	0.00214191
C1R	0.000678652
HSPA1B	0.000557295
CISD3	5.37753e-06
ST6GALNAC4	0.279762
DPY19L3	0.688916
ENPP5	0.203894
TOMM7	0.0158016
ZFAND3	0.039078
CASZ1	0.454385
SHROOM3	0.397842
CCND2	0.100698
RPL32	4.75247e-06
HNRNPR	0.0487581
TBCA	0.227276
YDJC	0.425071
COA6	0.0489324
MOGS	0.596561
MDM4	0.188019
CREB3L1	0.0419719
SEPHS1	0.400548
EIF4G3	0.209583
USP33	0.688532
PER3	0.879923
GIT1	0.000204463
SERTAD3	0.0968836
FLNA	0.000174032
TOMM40	0.0845214
FGFR1	0.408251
STAM	0.469958
AHNAK	0.00067094
DDR1	0.0380468
OSBP	0.469381
ATP5E	9.51569e-08
SEC13	0.201845
ZNF532	0.667476
FIS1	0.241158
TP53INP2	2.98796e-07
PSMG3	0.640355
KPNA3	0.355047
SYK	0.596068
CBWD7	0.0243951
SNX7	0.346632
PIGT	0.000140875
SPOPL	0.0444176
CUEDC2	0.0999664
SMC1A	0.044256
TOM1	0.820605
DUSP22	0.431793
TOM1L2	0.929406
SPRED2	0.294414
CCDC176	0.915736
VAV3	0.14248
RPN1	0.000597098
TUBA1A	0.00112989
COX7C	0.000249433
CTNNAL1	0.935162
COA3	0.244937
CDC42	0.00180261
MRPL12	0.0828137
ADI1	0.0295395
ACVR1B	0.815464
UBP1	0.432872
RNF11	0.0741911
NEBL	0.212332
RARRES3	0.013884
PRKAR2A	0.0643109
PSMD1	0.302874
SAFB2	0.454763
ALDH18A1	0.0476716
SLC11A2	0.135435
SCAND1	6.01235e-07
HLA-B	1.43219e-14
EIF1	0.00016799
GRINA	1.02393e-07
KPNB1	0.0121777
HNRNPL	5.99892e-05
BLVRB	0.00381109
DAXX	0.65082
PRKAR1B	0.667242
FAM213A	0.0168456
CD2BP2	0.377042
HGS	0.150412
SSR1	0.0110961
RAE1	0.0087315
PRMT1	0.0252403
GHITM	0.000615999
AQP1	0.391407
COL18A1	0.00830268
COL6A1	0.00110863
MGST3	0.000558331
ADAM28	0.680944
MAP2K2	0.000658547
NPLOC4	0.320744
TIMM10	0.101503
HCCS	0.252608
CLEC7A	0.733549
FANCL	0.69843
TSTD1	0.000104569
SSR4	8.65008e-06
B4GALT5	0.319577
MMP14	6.11195e-06	Y
CLDN4	0.00165599
GLUD1	0.00270869
TAOK1	0.000390733
HMGXB3	0.714284
ZFP36	8.11151e-05
STK38L	0.282471
TRADD	0.683309
ACTR3	0.0117435
EIF4G1	4.93799e-05
COMMD7	0.332426
EML4	0.132111
HSPB1	0.000206741
PSMB8	0.0866551
GNAQ	0.127821
RAB7B	0.802694
XRCC6	0.00491448
H2AFZ	4.96727e-05
EEFSEC	0.880728
SPARC	6.73905e-13	Y
WDR37	0.656876
FAM129B	0.391709
COL12A1	3.46547e-06
MPDU1	0.370836
AC006386.1	0.499697
YWHAB	0.000566411
TP53INP1	0.00529562
RPL36A	0.0012916
NBPF26	0.713751
METTL21A	0.88304
COMMD3	0.0790103
WDR74	0.451251
PTPRS	0.0257535
PDPN	0.117918
ARHGEF12	0.0324498
BPTF	0.361995
PPCS	0.0903906
SLC12A9	0.808671
EPB41L5	0.586019
NDUFB4	0.0197514
GIPC1	0.0948079
DNAJB2	0.185389
CARS2	0.221907
VOPP1	0.438138
TTC8	0.279738
SS18	0.193025
ZEB1	0.769717
PRCP	0.334126
CNIH1	0.00595603
TRAPPC12	0.441421
FAM86C1	0.928599
EIF6	6.75162e-05
AKAP1	0.385517
RNF145	0.756932
RPL30	1.7158e-10
CPNE1	0.000315699
RBM38	0.0374348
PCOLCE	0.0317722
CDC42EP5	0.842437
CPNE2	0.870717
EP300	0.672089
RPS3	9.19595e-05
FAAP20	0.424937
CRELD1	0.805907
EGR1	0.0015764
EIF2S3	0.129634
ATP5C1	0.0399122
C4A	2.21478e-11
RPS20	7.87668e-06
IFITM3	0.00260683
RETSAT	0.165616
TP53I13	0.0068201
KCNS3	0.90265
CNIH4	0.0326795
ATP6V0E1	0.0724751
HNRNPF	0.000330529
PMF1	0.344139
RWDD1	0.0805038
RNH1	0.238894
UBB	1.3107e-09
IMPA2	0.435352
HERPUD1	0.00116414
WBSCR22	0.0034639
LTF	0.0732815
TGOLN2	0.0371094
MRPL11	0.597434
HES6	0.951379
PHF20	0.0102319
EIF5A	4.43153e-06
MGST1	9.2156e-07
TCP1	0.0459332
CPSF6	0.16511
OCIAD2	0.105469
RRM2B	0.555991
INF2	0.000935339
SOGA1	0.00564458
PGM3	0.671043
GGCX	0.183095
TMEM87B	0.520634
BBX	0.335053
DAPK3	0.195947
MUL1	0.732082
CDK7	0.540258
NIT2	0.552867
MTDH	0.0027044
DSP	0.0140804
SON	0.0378558
JADE3	0.881674
LFNG	0.140252
CTTN	0.000127834
UBE2S	0.535729
OMA1	0.973587
ADGRG1	0.000795114
PKP3	0.317524
PSKH1	0.591853
TGIF1	0.321908
SIRT2	0.0075414
TATDN1	0.495794
GALNT6	0.0211025
C5orf63	0.870306
MRPL45	0.00282248
ATP6AP2	3.89804e-05
RPSA	0.00131942
RPS19BP1	0.433295
ANXA2	2.89805e-06
GGA2	0.430466
FCHO2	0.588296
KLHL36	0.780308
DCAF6	0.063424
CRIP2	0.000269654
EDF1	0.00065519
NSDHL	0.568449
UBTD2	0.629539
EIF1AX	0.000723942
SAMD4B	0.00668764
GPR160	0.0170664
PTK2	0.0324156
P4HB	7.71175e-07
RABAC1	0.00531431
ZNF12	0.444807
PAFAH1B2	0.139319
BLMH	0.565157
IQGAP1	0.00164751
LGALS7	0.627798
PNRC2	0.275303
CD74	4.0205e-09
ATP2C1	0.0116155
EPB41L2	0.281208
SEL1L	0.00957256
ECH1	2.48183e-05
RPL23	5.8209e-13
MPI	0.866921
MYH9	1.10448e-05
GNAS	1.241e-10
GOLGA8B	0.267633
PTPRU	0.751662
ETNK1	0.0533325
SPIRE1	0.498336
RPL28	5.06189e-07
HSPA5	0.00103552
FAM177A1	0.282699
NDUFB9	4.9969e-05
KLHDC9	0.418205
FO538757.2	0.830181
RPS27A	1.24433e-10
RPLP1	5.28251e-10
PHC3	0.278447
COL3A1	2.22045e-16
RTN4RL1	0.683385
MMP11	0.000637715
UQCC3	0.381705
HMGA1	0.00193982
MOB1A	0.000561541
RCN2	0.0132033
HDAC11	0.604234
GBAS	0.113809
NFAT5	0.428266
NDUFA1	0.00433939
RTCB	0.0765956
DMKN	0.761499
RUFY2	0.764752
CHD1L	0.573192
CD9	1.77978e-09
VSTM2L	0.683892
RPS12	1.06645e-08
FAM118B	0.944476
CASP8AP2	0.663146
G3BP2	0.0229484
APTX	0.635734
PURB	0.425751
ARHGAP29	0.436783
SLC25A3	0.000291708
SF3B1	0.0760698
UBA3	0.03981
RPL5	9.56779e-05
DYNC2H1	0.856884
PPIE	0.604336
SUPT6H	0.123258
DNASE2	0.21871
TRAPPC5	0.889587
HADHA	0.0315592
FBRS	0.132244
PCMTD2	0.72864
CAP1	0.0126851
RC3H2	0.299932
VAMP8	0.0650486
SYNRG	0.000530269
GGNBP2	0.182921
ERBB3	0.000180775
MLF1	0.665291
EEF1D	0.00101416
POLR3E	0.852854
PGAP3	0.00085398
S100A9	0.00265757
MGP	1.5099e-14
CHMP3	0.00319451
TPM2	0.125514
AUP1	0.291861
COX4I1	0.000117791
ASNA1	0.0626592
NDUFA11	0.016832
MTRNR2L1	0.231714
ARHGAP23	0.0314712
UBE2B	0.0834674
RPL23A	2.10754e-05
FTL	8.89068e-10
PTCD1	0.830063
RGMB	0.694582
TMED2	2.70139e-05
RPL18	0.000513846
WAC	0.0357218
GIGYF2	0.71255
MALAT1	3.33025e-10
MRFAP1	0.000344064
UHMK1	0.186216
FBL	6.02846e-05
PTBP1	0.000284996
LAMP3	0.735645
EDEM3	0.178039
BCL2L1	0.353601
RNF19A	0.215944
SERF2	1.82839e-08
RGPD5	0.50378
NETO2	0.619238
UBE2R2	0.164311
PLEKHS1	0.34952
PLOD3	0.709744
TMEM147	0.000624303
ZBTB42	0.716577
KIAA0355	0.903068
SLC44A2	0.0456404
PMVK	0.709922
CD46	2.37509e-05
MXRA8	0.019017
QSOX1	0.000478123
ARHGAP35	0.0570392
NUPR1	0.0345277
SLC25A16	0.545966
ABHD8	0.821777
MBOAT7	0.000852277
CD52	0.0996685
FAM111A	0.44931
REPIN1	0.298009
MCAM	0.0495094
IMMP1L	0.700687
EPHX1	0.0940381
BCLAF1	0.0673383
RNF144A	0.6904
ITGB5	0.00555027
TMEM97	0.378009
SDHD	0.356288
MICAL3	0.337663
ASMTL	0.783431
UBXN4	0.0778144
ACTL6A	0.459305
BZW1	0.000397267
VDAC2	0.0635006
VPS51	0.647816
TPT1	1.33166e-09
ASAH1	0.00886621
SLC39A9	0.14771
LEMD2	0.461188
P2RY11	0.370806
SSBP2	0.908871
SRSF3	0.00341237
CHCHD2	1.08377e-06
NME3	0.079216
VRK3	0.807859
NME1-NME2	0.57473
NEGR1	0.407716
GUK1	0.00663804
ULK1	0.73967
GOLM1	0.000578844
CEP70	0.480583
HEXA	0.170941
C11orf58	0.00214587
ACOT13	0.176666
ISOC2	0.0713466
PPP4C	0.0208973
HLA-DPB1	0.0245446
LOX	0.0277957
DPAGT1	0.801231
MIEN1	2.65093e-07
CDK8	0.871093
TNFRSF12A	0.0499609
MRPS21	0.10887
CDCA5	0.93471
PAIP2	0.102509
RP11-2C24.9	0.946595
AP2B1	0.140631
SSR3	0.000418915
STK40	0.743959
TRMT10C	0.270007
C1QA	0.000882621
APOD	0.000152833
TMEM184B	0.158092
TM4SF1	0.00183836
RPS19	3.19639e-06
ADAM9	0.0442147
PATL1	0.81866
NECAP2	0.253829
RHBDD2	0.074082
RPL7A	3.08199e-09
WAPAL	0.369815
ALDOA	1.87845e-07
THRAP3	0.313491
BTBD10	0.661198
MIDN	4.84826e-05
YWHAQ	0.000215312
YTHDF3	0.128971
ABR	0.893901
ACSL4	0.418537
VDAC1	0.0116304
CALD1	0.00140876
BLCAP	0.00988401
CDS1	0.173304
SSH2	0.753984
EFNA1	0.0573236
PDZD8	0.883544
PEX13	0.698004
IKBKG	0.829779
DDX60	0.580176
PREB	0.336793
TCIRG1	0.775572
CACYBP	0.0068268
PEBP1	0.000885416
IGFBP4	0.000107913
ANO6	0.110278
LAPTM5	0.000382632
ITGB2	0.0233032
TMA7	0.00657152
CDK2AP1	0.0815599
UGP2	0.0152359
MRPL18	0.503389
SLC43A1	0.765258
SLC2A4RG	0.00771324
PSMA6	0.4358
CAPN2	0.000891846
RPS11	3.163e-06
GJA1	0.0625119
TMEM119	0.0630154
LAMTOR2	0.0899855
SRA1	0.857957
MAGEF1	0.213751
RCHY1	0.600443
SH3BGRL	3.36899e-07
FAM120A	0.0582979
SLC38A2	0.00019953
DDAH1	0.577995
FXYD5	0.167974
NAP1L4	0.00660433
TAPBP	0.00716467
NFIB	0.339895
IGSF8	0.311789
ACP5	0.075636
YY1	0.0907302
WDR5	0.618976
TMSB4X	1.11036e-11
TRAF4	0.0980382
TPR	0.546804
PDLIM7	0.284981
SMU1	0.525269
NUP188	0.878225
GLMP	0.865302
RPL17	0.00181884
GRB7	0.000922453
SFRP4	0.0230191
EEF1A1	1.11022e-16
SORBS3	0.210842
NCK2	0.443318
MLPH	0.0507697
SH3BGRL3	0.600664
ZNF740	0.605198
TIMM23	0.184808
LY6E	2.67224e-07
MAL2	2.82264e-07
FAM214A	0.000885888
PFN2	0.331593
JKAMP	0.036601
CREBZF	0.0768921
PSMD6	0.137451
SLC2A6	0.670486
LAGE3	0.336293
MZT2B	0.000749889
TNKS1BP1	0.139197
TMUB2	0.793572
FAM195A	0.291963
PDE6B	0.727297
GINS2	0.88004
CRAT	0.373594
CNNM4	0.223146
SFPQ	0.00517823
PSME2	0.0128984
CLTC	0.00353253
UBC	2.86361e-06
SDCBP	0.359501
ACSL1	0.0016527
ECHS1	0.265466
PPTC7	0.777752
PERP	0.00602039
BAMBI	0.00460579
ENSA	5.69111e-06
SARAF	0.00118548
HIGD2A	0.691493
FAM195B	0.175486
PABPN1	0.0178703
KDM1A	0.807017
PTGFRN	0.179044
FLOT2	0.286002
SENP7	0.558272
CYHR1	0.0161272
SEZ6L2	0.383299
BCCIP	0.492691
CRNKL1	0.735575
NT5C3A	0.42526
MPZL1	0.0219539
AC010642.1	0.441256
MED14	0.333534
SLC25A24	0.10328
RPL22	0.00022474
HM13	0.0126649
BGN	0.000187416
CXCL12	0.00198184
2023-03-07	0.960444
FBXW4	0.0943465
POM121C	0.182283
LRRC32	0.182508
MAX	0.090903
MAGI1	0.706675
GLUL	2.5469e-05
IGFBP5	2.26843e-10	Y
CSDE1	0.000804045
CCDC6	0.0671297
CERS4	0.0176703
A2M	1.60553e-05
SASH1	0.367382
EEF1E1	0.193422
NAAA	0.757087
ATP5G3	0.0010736
CD24	2.3177e-12
COPG2	0.392816
NUDCD3	0.122626
ARL6IP1	0.000113429
IER2	0.0759498
ZEB2	0.726586
ACOT2	0.662861
RAB21	0.242788
CBX1	0.177861
TRIM25	0.822416
DGCR6	0.586139
EPAS1	0.0175269
RPL37	9.41441e-07
MAP9	0.527191
TACSTD2	0.00424084
AREL1	0.794384
AES	0.00044668
RBBP6	0.125975
LAMP5	0.471137
CLDN7	0.00150599
TRMT112	0.0786335
C12orf29	0.669399
TCN2	0.639771
SELM	0.00043772
TIMP1	0.000661665
HP1BP3	0.145616
PPP5C	0.148016
TFDP2	0.505502
CST1	0.00278518
ABHD17A	0.0419325
KHDRBS1	0.0312366
EIF3E	0.0126729
USP3	0.667766
PSMB5	0.00388224
LAMB2	0.358668
STAT6	0.712498
POMZP3	0.880426
EZR	8.78561e-05
AP1S1	0.0506774
BTG2	0.096831
DNAJB1	0.00401945
CYBRD1	0.0109723
ATP6V0D1	0.524304
POTEE	0.382452
TPM4	0.00833149
FAP	0.122395
SERPINF1	0.00522127
GMPS	0.476502
DCN	2.20394e-10	Y
NUTF2	0.0021026
C7orf26	0.905818
HN1	0.492226
VCP	0.000981954
ZC2HC1A	0.738183
MRPL41	0.0106608
AP2A2	0.0350516
ISCU	0.309351
NUSAP1	0.834053
REEP4	0.397985
QRICH1	0.297449
THY1	0.0137706
LMAN2	0.00122041
RPS27	4.31754e-07
TFE3	0.749653
RAC1	0.000897845
PPP1R12C	0.261118
STOML2	0.210314
UBA52	1.08025e-06
HID1	0.0457029
CTSD	1.94286e-11
CDKN1C	0.92509
ISG15	0.154696
FAM134B	0.877977
RPL10	3.03648e-08
SDC1	7.81351e-08
PLCG1	0.521377
DDX1	0.0338434
CLSTN1	0.543489
PBX1	0.270248
PRKCD	0.0850219
TM9SF3	0.0106533
MTMR12	0.145115
NCL	0.00121899
RPL4	0.000106164
GPRC5A	0.00125732
KCNK1	0.303455
AEBP1	1.78546e-05
RAB18	0.00543532
HMGB1	0.000780552
LRRC59	0.86713
ZNF471	0.906626
CORO1A	0.181831
SIPA1L3	0.0144428
2023-03-02	0.85155
RBMS3	0.843814
WFDC2	0.000138333
FRMD8	0.341825
CC2D1B	0.858414
PSMA7	0.0368343
AC113404.1	0.190182
IMPAD1	0.0464636
C19orf24	0.318049
TIMM17B	0.0299842
RANBP2	0.110669
ATP5EP2	6.07217e-07
SRSF6	0.00118429
APBB2	0.651929
CIPC	0.428617
ZNF704	0.530195
ATXN10	0.0735256
DHFR	0.815858
ECSIT	0.719419
DDX3X	0.000423249
PCBP1	0.00122718
ABAT	0.599473
LRP10	0.00455622
SHROOM2	0.854675
XRN1	0.538003
FANCI	0.829497
DST	0.0253036
DERL1	0.0112393
GATAD2A	0.556462
MIF	0.000273698
MAZ	0.261983
EIF2B5	0.360138
IFI44	0.434524
TAGLN2	1.79121e-06
SRD5A3	0.161489
EWSR1	0.0623074
FLNB	0.0235568
CYB5R2	0.241857
ARCN1	0.0226019
PCSK6	0.641418
LAMB1	0.0503236
RASAL2	0.718791
GTPBP6	0.565457
PHB	0.118982
ATP6V0B	0.0477374
ATG101	0.607697
EIF3A	0.0728619
C16orf89	0.0306289
RP11-231C14.4	0.163396
RPL6	0.000223067
MCOLN1	0.924167
SRPRB	0.110138
UQCC1	0.0198663
NET1	0.06098
CANX	0.000247886
PPP1R12A	0.380734
GSTO1	0.141462
SDHA	0.202199
DNM2	0.0796001
HNRNPA3	0.00358367
GSS	8.42837e-05
HACD2	0.0554116
ARFIP1	0.499839
CPE	8.30876e-05
IRF6	0.262321
C3orf14	0.17649
ALYREF	0.0919203
LUM	2.51076e-11
TMEM203	0.659068
SSH3	0.0991547
ACP1	0.0213799
SYMPK	0.726375
GLRX5	0.033103
SFT2D1	0.0991847
GAS1	0.0244628
TMEM30B	0.370919
ST13	0.00457669
ITM2B	7.44799e-06
LSP1	0.659547
FMOD	0.0417757
SC5D	0.233173
MYL12A	0.00035562
HLA-A	4.55599e-06
NFKB1	0.262288
ARL2	0.842389
B2M	0
RPS6KB2	0.143412
SNW1	0.375646
TBC1D9	0.0552319
CD59	9.01788e-06
FDPS	0.203058
CST4	1.6759e-10
ST14	0.0731703
C15orf48	0.0648689
NBEAL1	1.92961e-08
FAM107B	0.286135
MLLT10	0.366433
HILPDA	0.470211
POGZ	0.187373
TOB1	0.0229422
TAP1	0.00891389
TMEM59	0.0447777
FMN1	0.798562
YIPF1	0.945946
RFC2	0.479627
CRLS1	0.390809
CNN1	0.420988
AK3	0.534232
CD36	0.733438
ZNF24	0.451761
PRDX6	0.000211152
AIFM1	0.134901
ETF1	0.0614039
RPS13	0.0023519
FAM126A	0.924521
MUC20	0.938922
CFLAR	0.302269
KCTD10	0.200646
DHX9	0.00332279
SYTL1	0.661003
IRF2BPL	0.302805
HTATSF1	0.0760459
KRT8	1.57712e-07
NDUFS6	0.110463
GABARAP	0.225151
RRAS	0.451529
C1orf56	0.757584
TMX2	0.410126
GOT1	0.908982
ANXA6	0.0754112
CRABP2	0.000774342
PLEKHM1	0.942596
APP	0.000140807
RPL19	2.22045e-16
TCF25	0.189231
ANXA4	0.0520652
PCYOX1	0.438017
ITGAV	0.000177492
HNRNPUL2	0.204545
GTF2H5	0.151211
MAP7	0.393741
BLOC1S1	0.0382809
CHPF2	0.513433
SNAI2	0.388612
CAT	0.0778145
FLYWCH2	0.283151
ZFP64	0.6126
PLVAP	0.0156375
THOC7	0.0999365
PPDPF	0.000599609
RNF213	0.010271
RPL29	2.49211e-09
SYF2	0.152605
SPCS1	6.38902e-05
VWA9	0.817978
DCAF15	0.68036
ZNF622	0.826689
GNB2L1	1.0616e-05
SAT1	0.000448065
CECR1	0.262372
ADPGK	0.887616
FUBP1	0.078649
TAGLN	0.604524
EFHD1	0.0154903
RNASE6	0.858661
ATP5B	4.40503e-05
CCND1	6.74284e-05
NAPEPLD	0.936744
PAPSS2	0.151533
PDE5A	0.846159
PIP4K2A	0.610689
HCFC1R1	0.00582239
CBWD1	0.00413162
NCAPH2	0.563077
ZNF517	0.875071
ACAD8	0.867879
SOD1	0.00085696
SFXN4	0.729876
CSNK1D	0.331696
TIMM10B	0.762921
CDC6	0.0292227
BHLHE41	0.198365
SUSD3	0.12402
GPC3	0.00081655
OGG1	0.503145
FAM92A1	0.338693
MAP4K5	0.22253
STAT2	0.00075613
CDCP1	0.800895
PPP1R1B	5.33145e-09
MTA1	0.0204696
SURF1	0.794141
PDCD10	0.0599208
KRAS	0.303238
IGFLR1	0.833307
KPNA2	0.0490887
ASCL2	0.938828
EDARADD	0.312881
RNF187	0.269131
SMIM22	0.218708
OAT	0.000266351
LITAF	0.0134139
TM9SF2	0.000564264
JMJD1C	0.168182
HNRNPH3	0.0543946
SPDEF	0.000107797
JUNB	0.031225
DEGS2	0.0739143
RAB25	0.272907
PRRC1	0.231721
MZT2A	0.00352951
TCEAL4	0.0138344
C7orf73	0.13069
MBNL2	0.185129
DCTPP1	0.257737
COL7A1	0.69479
CASP6	0.737252
SNX17	0.118316
SLC27A4	0.122479
RAB5A	0.212131
PHYH	0.389268
LIMA1	0.0703458
PLEKHG3	0.547272
CREB3	0.19053
SQLE	0.00385814
EHMT1	0.210541
MTRNR2L12	2.73746e-06
LSR	2.6682e-08
ADRBK2	0.712054
MBD4	0.546409
AKTIP	0.61203
TMEM126A	0.735647
MANBAL	0.0070968
WSB1	0.00404397
RPS14	5.89357e-05
ELK4	0.186449
CFH	0.391652
NSA2	0.220614
AURKAIP1	0.286284
MFSD7	0.19073
RANBP9	0.187242
ELOF1	0.289383
PEX26	0.142456
NPHP3	0.856995
CGRRF1	0.699205
MYEF2	0.610918
PHRF1	0.589298
ERF	0.732894
MAP4K3	0.779914
CCNI	0.0180663
CNOT2	0.0552068
NVL	0.318237
STT3B	0.0155956
UQCRFS1	0.00929831
SENP3	0.39024
RPL27A	8.08796e-08
COX6A1	0.0170973
BTG1	0.0650949
YBX1	0.0025012
SPIDR	0.292324
MRPL3	0.0288808
ATP13A3	0.209871
GPR137	0.874975
TGS1	0.866897
MMP24	0.000755001
C14orf119	0.395586
GYPC	0.331246
NPIPB11	0.464053
RPL15	9.5054e-08
NUDT5	0.499967
IFNGR2	0.0376423
SEC61A1	0.000167945
NANS	0.08556
SERP1	0.000825169
RXRA	0.887873
HGSNAT	0.411678
SDCCAG3	0.499052
THAP5	0.315003
HNRNPA2B1	1.71911e-07
ANTXR1	0.00536782
SNRPE	0.00251385
SERPING1	0.161289
CNOT6	0.80136
PSMC6	0.0134981
USB1	0.798074
DEDD	0.273406
PSMB3	0.000655481
SRGN	0.267476
CAPZB	0.0142141
RPL9	1.50665e-06
GGCT	0.00272636
CAPNS1	0.0207004
FABP5	0.501189
PGM1	0.73784
NDUFAF1	0.858505
WSB2	0.038314
MGEA5	0.0914922
IP6K2	0.244509
TYMP	0.00303877
USF2	2.33709e-05
YARS	0.742358
CALM2	1.81292e-06
RPL11	7.21163e-06
SEMA3F	0.0678966
YME1L1	0.0360611
MFSD12	0.0554689
MCM2	0.763529
SLC17A5	0.668561
PPM1K	0.9352
SYNJ2BP	0.240293
MPRIP	0.181037
PTPRM	0.775882
APC	0.582328
FAM200B	0.751075
RPS15A	2.3012e-07
ELF1	0.162956
PCED1A	0.768642
SRRM1	0.629642
RBM3	0.00148813
THRSP	0.588368
COMT	0.0268053
RPL26	0.000131667
UBE2I	0.0224093
DGUOK	0.694441
CCNL2	0.299198
BRE	0.858501
RAB5B	0.023103
RNPEP	0.221308
FBXO31	0.968863
RPS23	1.31568e-05
BTBD1	0.34208
GSN	0.000258009
TBC1D17	0.604132
DPM1	0.119399
CLNS1A	0.0995978
AEBP2	0.511891
THBS2	0.000331897
RAD54L2	0.669359
NACC2	0.907508
GTF2F1	0.422741
MT2A	0.00155858
NCBP2-AS2	0.428273
JUND	0.0483247
LCMT1	0.16063
NDUFS5	0.0363725
GOLGA5	0.366309
TGFBR2	0.497984
UTP15	0.853862
FYB	0.696424
COX5B	0.0121281
RTFDC1	0.0457551
TNIP1	0.162618
LASP1	4.10518e-05
TUSC1	0.954788
FAM174A	0.205425
KLF2	0.677194
RHOB	0.000381112
HDAC1	0.751991
NAA60	0.411995
MAPK8	0.860447
HIPK2	0.373278
H2AFV	0.0254799
CD81	4.3375e-08
COL1A2	1.11022e-16
LINC00493	0.755922
RABEP1	0.186192
MAGEH1	0.292006
BAG1	0.166772
LTA4H	0.770817
EFNA4	0.844253
ZNF317	0.854304
IGFBP3	0.00750389
FRS2	0.422525
LRRC8A	0.698699
SREBF1	0.00035088
MARK3	0.357475
SLC25A5	6.20421e-05
NDUFB1	0.0156805
TC2N	0.0510007
SNX13	0.508286
AGO2	0.441786
EZH1	0.893253
WHSC1	0.412322
MSH2	0.754933
ZG16B	0.134584
EIF3CL	0.340226
GRAMD1A	2.98943e-05
RER1	0.0131564
DCTN5	0.398331
TMEM5	0.384669
MYO6	0.0167772
ZYX	0.000694212
NUDCD2	0.668547
EFEMP2	0.0291577
TMEM121	0.730711
UBE2V2	0.0321475
ZMIZ1	0.0614906
RBM17	0.305624
EVI5L	0.647519
DDX17	0.0199723
KIRREL	0.632791
ADAMTS15	0.674672
UBL5	5.55961e-06
AIDA	0.303568
CACNA1H	0.46411
ZNF302	0.916101
WFS1	0.444643
SH3PXD2A	0.71926
PRAF2	0.267412
CDC25B	0.898549
PLXNB2	0.00581254
PHF14	0.40843
PTPN14	0.205663
DSE	0.00224168
PPAPDC1B	0.773373
MPV17	0.896115
SPPL2A	0.00220408
RPS16	1.04361e-14
MYB	0.635059
ATP5L	0.00106151
TWSG1	0.0238717
SMIM7	0.0429196
CHP1	0.303331
GPR143	0.838026
APOE	8.50689e-06
NSUN5	0.316406
ATP8B1	0.194679
CWC25	0.342214
RSBN1L	0.28068
OS9	0.00384113
FBXL3	0.170365
CREB3L2	0.56082
DNAJB11	0.0783066
HERC2	0.825914
UBXN6	0.117791
NDUFV1	0.344552
BMPR2	0.54539
NUDT16L1	0.0809339
TMCO3	0.174999
ZNF606	0.92499
NUCB1	0.350183
PIK3R1	0.191444
CDK2	0.113137
TIMP3	0.00226243
CLU	0.0196849
PPIA	0.00012268
HPN	6.34669e-05
SIGIRR	0.312418
DCXR	0.541917
CLTA	0.0108228
UBXN8	0.936554
PSMA4	0.015387
HSPA1A	0.0191148
DLGAP4	0.000337144
PRMT5	0.378911
SMARCD2	0.398072
MED16	0.51388
C1S	0.00389916
NCK1	0.615542
PCGF5	0.616466
PRDX5	0.109743
SAMD1	0.0986732
NUS1	0.321884
POFUT2	0.777968
HDLBP	0.0107599
ERGIC2	0.388241
NIPAL2	0.0605289
ABCA1	0.347012
PRKRA	0.49497
TXN	0.000747217
TMEM33	0.021133
ZC3H11A	0.281197
ADAM15	0.00103987
VPS28	0.0736155
GAB1	0.928176
AJUBA	0.974224
SERTAD1	0.432129
SYNGR2	0.000560899
FBXW2	0.127342
UAP1	0.0763201
AZGP1	1.74942e-06
MTHFD1	0.251685
SEC61G	0.00384649
PPP2R3C	0.809689
R3HDM2	0.271335
RSL24D1	0.000126172
SYAP1	9.06381e-06
ABCE1	0.257353
PFDN6	0.126066
AGK	0.821002
UBL4A	0.824214
TMC4	0.357375
CNOT11	0.365316
ACTR2	0.000134167
NDUFC1	0.0820444
CLASRP	0.614756
COL16A1	0.00801742
C16orf13	0.347569
MOCS2	0.686769
ZNF280D	0.601818
ARHGEF40	0.692348
RASSF3	0.684224
NAPA	0.0164571
FHOD1	0.0583569
AKIRIN1	0.608883
CCNC	0.0302601
CSTF3	0.204625
ORMDL2	0.359094
NDUFA2	0.0268266
ZNF672	0.984438
NUDCD1	0.396431
USO1	0.4352
TRAPPC9	0.493123
RAB11FIP3	0.324633
SEC24A	0.647372
CLDN11	0.826054
KCNK6	0.0178542
AKT1	0.00645677
LUC7L3	0.164984
NPIPA8	0.327974
PXMP4	0.509039
YTHDF1	0.790508
SULT1A4	0.660585
FAM192A	0.726025
EML1	0.560487
SEC22B	0.211342
ASXL1	0.6693
PIK3R2	0.353407
CRKL	0.542919
ZNF641	0.78057
ATG7	0.751283
DDIT4	0.12537
GTPBP4	0.0320467
TCTN3	0.342599
APOL3	0.709607
HSDL1	0.920597
CTDSPL	0.268528
DHCR7	0.106071
PMEPA1	0.000214929
SF3A3	0.524761
PODXL2	0.130681
PYROXD1	0.430904
RGS4	0.327254
ABHD11	0.557811
HRAS	0.428487
SUN1	0.424104
PRKAR1A	0.0219068
MVK	0.368421
CTSS	0.0297275
SP110	0.838144
FKBP2	0.0310912
HEXIM1	0.347877
GANAB	0.0207876
SNX18	0.590609
HSPH1	0.056188
PTPN6	0.885021
CUTA	0.140266
NR2F2	0.00784727
VPS54	0.534251
DCTD	0.153112
EPHB4	0.00206167
PEA15	0.0351649
PLXDC2	0.302802
RNASET2	0.00176053
PPA2	0.0535773
IL6ST	0.0133553
SLC25A36	0.170775
CYBA	0.000480816
RGL1	0.896185
2023-09-07	0.144129
LILRB4	0.902159
PUM2	0.100964
ABL1	0.686746
ARHGEF7	0.456519
TMED10	0.000106933
FBXO7	0.321598
IRX2	0.220465
PFN1	2.04948e-06
CTSZ	0.0285455
PIGM	0.829689
GAPVD1	0.272126
FZD6	0.113271
FBLN2	0.00973893
ITGAX	0.188232
UQCRC1	0.0217649
LAPTM4A	4.38254e-07
KIFC1	0.00512722
PTGDS	0.628465
GDI2	0.000413919
BCS1L	0.933429
ELOVL5	0.0126636
BAD	0.325816
SLC20A1	0.175543
TIMM50	0.104276
CREB1	0.53913
RAB38	0.396459
IDH1	0.141294
RAB10	0.0208209
FAM53B	0.947556
CCM2	0.274208
RASA4	0.867005
COL8A1	0.226043
ERBB2IP	0.0671464
TKT	0.436966
HSCB	0.962386
PTRHD1	0.664064
EIF3H	0.00123258
ABCC5	0.306082
CXXC5	0.00262861
FAM53C	0.923418
SF1	0.198367
VAMP7	0.628511
SRC	0.0135848
ANKH	0.0906074
S100A16	0.00496056
VMP1	0.000118702
LAD1	0.238381
SP3	0.671659
TPI1	0.000651776
RBM18	0.715072
GOLGA4	0.0500695
NUB1	0.24178
GBE1	0.891788
KDELR2	1.8509e-05
CTPS2	0.0791015
SOX11	0.293675
UBA2	0.411257
SIAE	0.259913
ARL8B	0.17871
PBX2	0.311462
PURA	0.60558
ZMYM4	0.560667
GBA	0.264863
SPPL3	0.57779
TIPRL	0.171684
HIP1	0.428085
ISYNA1	0.531807
WDR26	0.00615399
ZNF580	0.862994
WDR36	0.873823
HDGFRP2	0.669256
SOD2	1.01589e-05
TRA2B	0.0219545
SLC2A1	0.298461
MAEA	0.229715
COMMD1	0.449972
FARSA	0.590248
ARHGEF2	0.150368
ARFIP2	0.108136
ILF2	0.0115674
SNRPA1	0.537459
MAGOHB	0.284775
USMG5	0.00741773
COPS5	0.0499087
SLC39A6	0.00114452
OCIAD1	0.0240055
AQP3	0.80493
IKZF3	0.0918359
NSUN2	0.270171
CHMP1A	0.0182222
CDK11A	0.868047
CD99	0.000874536
DRG1	0.241092
MYCBP2	0.54832
ZSCAN18	0.368834
MBOAT2	0.474383
ELL	0.934519
C16orf62	0.773569
C3	0.00115093
POLDIP3	0.857902
VCAN	0.000164057
GOLGB1	0.31022
EIF3F	0.0139079
ESYT1	0.0133253
RHOA	0.000235477
PYCRL	0.545795
TTC37	0.0343765
AP3S1	0.175388
SERPINA5	0.000217602
LGALS3BP	0.0624949
CREG1	0.0252481
PNPLA4	0.0675514
PREPL	0.469443
DGCR14	0.89327
STIM1	0.0387316
HNRNPA0	0.0423053
GLS	0.0547183
LAMTOR3	0.380721
ZBTB7A	0.336907
CBR1	0.216433
COL1A1	0
MTO1	0.59145
MYLK	0.0288123
GTF2H2C	0.668562
JOSD1	0.454295
STXBP5	0.504272
RTN4	2.68086e-05
ZC3HAV1	0.648538
KRT18	9.68431e-09
ANXA5	0.000280741
PSMA2	0.00461781
SNX3	0.00390684
MLLT4	0.105477
UGGT1	0.079297
DGAT1	0.277765
ZNF395	0.597379
LIPA	0.242382
IL27RA	0.911613
ABHD12	0.733601
CPEB4	0.546254
METAP1	0.628048
TCERG1	0.306158
PTTG1IP	0.00129907
NR2F6	0.00953785
RAP1A	0.236756
LETMD1	0.81395
RIN2	0.1426
CCDC130	0.498101
EPHB3	0.367254
NCOA4	0.00280177
EMC8	0.500776
RP11-345J4.5	0.534207
GLYR1	0.20308
PDXDC1	0.0197992
JAGN1	0.664947
LEPROTL1	0.359527
CSNK1A1	0.00626192
RNF13	0.296184
ERCC5	0.873807
CENPB	0.0297785
CENPT	0.949105
INPP4A	0.758772
SYT7	0.0842736
NEK9	0.408835
SCGB2A2	0.000188177	Y
ZBTB43	0.578506
SF3B2	0.315229
PDE4DIP	0.110354
CHD6	0.248547
PDAP1	0.263373
CARD10	0.945027
TRAM1	0.000119076
KIAA2018	0.805979
EVL	0.275797
C9orf16	0.0605819
EMB	0.300686
KIF5B	0.00655742
BSG	0.00102527
KMT2E	0.454853
WDR1	0.00166121
MOB2	0.718278
EGR3	0.532255
TIMM9	0.621469
SLC1A4	0.270042
COMMD6	0.00399812
TMEM230	0.370495
OAS2	0.864463
RARS	0.0730472
CTSC	0.0095906
LAMTOR4	0.117458
KIAA1467	0.5596
ASF1A	0.350709
MCM3	0.0512654
TRAPPC6A	0.644303
APOC1	3.58792e-05
PAMR1	0.949152
SLC16A2	0.317914
LMO7	0.652007
IGF1	0.688816
CALU	0.00212953
ANKRD28	0.821281
SMYD3	0.310643
MCMDC2	0.0101781
ZNF32	0.456734
UCK1	0.642652
P3H3	0.492252
FOXK1	0.30164
TRIM28	0.0163248
PTPRF	5.38806e-05
FAU	1.87522e-05
UROS	0.14133
TSPAN14	0.268802
WDR61	0.116683
MED9	0.597364
DTX2	0.481131
GIMAP7	0.882785
PKM	0.00129493
ARHGDIA	0.0848932
CDK5RAP3	0.376636
RIMS2	0.910971
CBWD3	0.0100412
ANP32E	0.915047
SRP54	0.310684
ASH1L	0.351531
TMED7	0.0341364
MFSD3	0.950805
CDV3	0.012373
ANP32B	0.0239564
GOLT1B	0.150456
EIF3C	0.134468
FBRSL1	0.646894
RSL1D1	0.0108657
MICA	0.796457
NAB2	0.501979
SCP2	0.0874373
CLEC11A	0.53195
BEX4	0.502232
SLC35C2	0.116186
ITGB1	0.000562409
ARPC1B	0.000482698
DDOST	0.00263493
RFWD3	0.901902
DECR1	0.337353
ING4	0.756938
IQCB1	0.740843
TMEM167A	0.148729
PGK1	0.000758556
SLC35A2	0.0990429
CCDC152	0.18529
RAP2B	0.263024
MZT1	0.360647
DUSP4	0.0469226
HNRNPDL	0.0265905
TRIOBP	0.0483407
ERGIC1	0.0240404
DNAJA4	0.822735
DEPTOR	0.35579
SMAD7	0.367104
MEF2C	0.851495
PSMD8	7.2744e-07
2023-03-06	0.039398
PRDM1	0.79357
PAXBP1	0.547534
[truncated: 6,436 more rows]

## Sheet: Supplementary Data 4
Supplementary Data 4: BSP results on hippocampus study using SeqFISH. The p-values are from one-sided tests without multi-test corrections.
GeneName	p_values
Tal1	0.0282152
Dmbx1	0.811888
Emx2	0.523354
Uncx	0.213575
Paxip1	0.0194395
Ctnnb1	4.58632e-07
Prdm1	0.51222
Rybp	0.00960949
Nfkb2	0.885721
Tfdp2	0.22727
Grhl1	0.180591
Sp8	0.526765
Irf2	0.933816
Zfp287	0.453328
Esr2	0.290759
Zfp128	0.785371
Vav1	0.916027
Sp1	0.483193
Ppargc1b	0.419027
Sp7	0.131303
Pin1	0.338968
Nfya	0.375711
Vsx1	0.388612
Klf1	0.260839
Vsx2	0.394468
Mybl1	0.927748
Mybl2	0.67413
Rnf2	0.634001
Blzf1	0.609186
Topors	0.344867
Nr3c2	0.00470011
Nfia	0.100417
Taf6l	0.855618
Nr4a3	0.155859
Hoxd12	0.635214
Hoxd13	0.975229
Ttf1	0.258852
Sox9	0.30184
Nr2e1	0.491185
Polr2b	0.120754
Hltf	0.965205
Sox6	0.0518719
Pbx3	0.750065
Sox5	0.0576095
Foxa1	0.935891
Cdc5l	0.204726
Cebpg	0.162078
Ciita	0.907837
Rest	0.744199
Ets1	0.201605
Mafk	0.228909
Tbx15	0.70994
Scml2	0.648923
Myb	0.745641
Clock	0.155935
Rbpj	0.107454
Foxc1	0.82806
Zfp422	0.534167
Pias3	0.178397
Runx1	0.422935
Ppara	0.591186
Relb	0.180278
Vdr	0.87367
Cdc6	0.475891
Arid3a	0.454634
Lhx1	0.937555
Hoxb8	0.500402
Hoxb9	0.167467
Hic1	0.335412
Lhx6	0.194394
Six4	0.245652
Hoxb3	0.106364
Zfp263	0.729613
Cbfa2t3	0.111505
Ehf	0.141803
Nhlh1	0.848424
Gata6	0.510535
Gata4	0.978585
Gata5	0.955809
Lpp	0.888823
Nfe2l3	0.264661
Nfe2l2	0.446504
Tmf1	0.441491
Gli1	0.920117
Tbx2	0.92984
En1	0.497283
En2	0.743711
Hnf1a	0.965247
Tbx4	0.688018
Zfp423	0.00934504
Elf1	0.903088
Foxb1	0.561465
Elf2	0.353287
Elf4	0.933067
Mxd1	0.527885
Wt1	0.888881
Rfx4	0.326246
Bhlhe41	0.28896
Sox13	0.991688
Taf4b	0.474579
Rfx2	0.060379
Sox17	0.609482
Ahr	0.244311
Sall4	0.167359
Med14	0.210665
Smyd1	0.706007
Sall3	0.737142
Arid2	0.441542
Zfp64	0.41196
Pgr	0.32503
Trps1	0.52173
Hoxa1	0.736181
Bach2	0.413266
Bach1	0.295236
Notch3	0.403839
Pknox1	0.610453
Pknox2	0.758321
Sin3a	0.0555792
Etv3	0.414179
Smad9	0.111692
Smad5	0.285494
Alx1	0.13109
Egf	0.745953
Mn1	0.10582
Nkx3-1	0.88564
Rbak	0.591709
Gabpa	0.203344
Nfkbiz	0.858645
Zscan21	0.0157168
Trp73	0.719924
E2f7	0.528619
Esrrg	0.322646
Rbpjl	0.306312
Nfatc4	0.31736
Nr5a1	0.778397
Neurod4	0.911186
Esrrb	0.95701
Tbx21	0.373342
Rorc	0.914056
Mitf	0.975207
Pax7	0.453471
Pax6	0.690703
Pax1	0.995598
Pax3	0.463478
Pax2	0.559355
Pax9	0.188689
Zkscan17	0.640245
Gfi1	0.156473
Mzf1	0.444501
Runx3	0.492245
Smarca4	0.0124585
Foxd4	0.851408
Foxd3	0.657964
Creb1	0.509235
Srebf1	0.971824
Sox11	0.30023
Gmeb2	0.989121
Irx4	0.982182
Pou3f2	0.515611
Ikzf1	0.868772
Tcf23	0.947341
Mtf2	0.945917
Npas3	0.54646
Nfatc3	0.118094
Nfil3	0.481963
Phox2b	0.719484
Plag1	0.248828
E2f2	0.387994
Ddx3x	0.0892283
Taf2	0.105365
Pou4f1	0.486288
Trim33	0.143135
Tsc2	0.0549322
Lmx1a	0.674564
Nr2f2	0.800367
Eomes	0.297523
Wwtr1	0.524832
Foxo1	0.00421437
Ar	0.0121246
Zfp354a	0.0924871
Elk4	0.313304
Foxo4	0.575949
Sall1	0.797837
Mycn	0.285279
Maml3	0.19768
Foxp3	0.239863
Atm	0.197558
Uaca	0.903724
Tbr1	0.724605
Pml	0.893191
Lhx3	0.398333
Atr	0.900005
Zbtb33	0.579573
Ptch1	0.0710094
Lhx5	0.264532
Barhl1	0.525354
Irx5	0.444974
Tfap2b	0.64054
Tfap2e	0.571294
Rxra	0.244347
Rxrb	0.74911
Gli2	0.782067
Gli3	0.0435287
Zic4	0.626401
Zic5	0.428618
Zic2	0.278466
Zic3	0.544881
Satb1	0.69323
Onecut2	0.147447
Foxn4	0.657536
Mnat1	0.287133
Foxn1	0.742275
Dlx2	0.923654
Vezf1	0.24863
sncg	0.000197516
sst	0.0351709
th	2.5226e-08
vip	0.41704
xdh	0.000425266
slc17a8	0.362692
slc5a7	0.00171631
slc6a3	0.0338995
slc6a8	0.575139
smad3	0.00923013
opalin	0.419042
pdgfra	3.68453e-06
palvb	0.000198949
reln	0.0222231
slc17a7	9.9388e-08
lyve	0.690728
mfge8	0.00310075
mog	0.00211095
myl14	1.85648e-05
ndnf	0.00603035
ctss	0.235626
foxj1	6.64873e-06
gad1	0.0123396
htr3a	5.86926e-05
igtp	0.0547789
acta2	0.147986
alldh1l1	0.00036464
camk2	3.63297e-06
chat	0.0620784
cldn5	0.314565
ngef	0.465689
tiam1	0.00835904
slc1a2	0.00543524
gja1	0.997921
fbll1	0.0727732

## Sheet: Supplementary Data 5
Supplementary Data 5: BSP results on hypothalamus preoptic regions study using MERFISH. The p-values are from one-sided tests without multi-test corrections.
GeneName	p_values
Ace2	0.617046
Adora2a	0.777396
Aldh1l1	0.104472
Amigo2	0.144393
Ano3	0.558924
Aqp4	0.00830209
Ar	0.0610243
Arhgap36	0.0842791
Avpr1a	0.713293
Avpr2	0.774688
Baiap2	0.406908
Bdnf	0.318356
Blank_1	0.8148
Blank_2	0.864657
Blank_3	0.850523
Blank_4	0.880653
Blank_5	0.731225
Bmp7	0.379369
Brs3	0.452062
Calcr	0.195004
Cbln1	0.220785
Cbln2	0.038248
Cckar	0.525646
Cckbr	0.342923
Ccnd2	0.192243
Cd24a	0.00884995
Cdkn1a	0.634842
Cenpe	0.590437
Chat	0.162435
Coch	0.403506
Col25a1	0.372601
Cplx3	0.735362
Cpne5	0.549854
Creb3l1	0.367207
Crhbp	0.556248
Crhr1	0.731675
Crhr2	0.676196
Cspg5	0.0782109
Cxcl14	0.0868966
Cyp19a1	0.645222
Cyp26a1	0.847861
Cyr61	0.100262
Dgkk	0.0743285
Ebf3	0.110136
Egr2	0.630382
Ermn	0.00594941
Esr1	0.181227
Etv1	0.236257
Fbxw13	0.791441
Fezf1	0.379669
Fn1	0.0875179
Fst	0.481602
Gabra1	0.0355215
Gabrg1	0.224452
Gad1	0.00859244
Galr1	0.543419
Galr2	0.704117
Gbx2	0.746749
Gda	0.0323261
Gem	0.491328
Gjc3	0.0841981
Glra3	0.0952466
Gpr165	0.0936216
Greb1	0.603312
Grpr	0.629859
Htr2c	0.0897619
Igf1r	0.19564
Igf2r	0.635576
Irs4	0.017164
Isl1	0.555043
Kiss1r	0.680669
Klf4	0.300098
Krt90	0.788532
Lepr	0.731121
Lmod1	0.233045
Lpar1	0.173624
Man1a	0.329791
Mc4r	0.633872
Mki67	0.772525
Mlc1	0.0253883
Myh11	0.0154129
Ndnf	0.452875
Ndrg1	0.00856451
Necab1	0.00855938
Nos1	0.0972769
Npas1	0.48583
Npy1r	0.384838
Npy2r	0.126014
Ntng1	0.237119
Ntsr1	0.593975
Nup62cl	0.759673
Omp	0.532675
Onecut2	0.127354
Opalin	0.315368
Oprd1	0.382424
Oprk1	0.232797
Oprl1	0.179147
Oxtr	0.639766
Pak3	0.00611656
Pcdh11x	0.197816
Pdgfra	0.156217
Pgr	0.508757
Plin3	0.371496
Pnoc	0.481136
Pou3f2	0.220288
Prlr	0.0535502
Ramp3	0.618218
Rgs2	0.25543
Rgs5	0.020872
Rnd3	0.218039
Rxfp1	0.15697
Scgn	0.543383
Selplg	0.117802
Sema3c	0.157303
Sema4d	0.205162
Serpinb1b	0.442817
Serpine1	0.644922
Sgk1	0.0161769
Slc15a3	0.821405
Slc17a6	0.00716622
Slc17a7	0.746544
Slc17a8	0.889138
Slc18a2	0.212336
Slco1a4	0.0293621
Sox4	0.267463
Sox6	0.274006
Sox8	0.311573
Sp9	0.545133
Synpr	0.234524
Syt2	0.146585
Syt4	0.0931793
Sytl4	0.317766
Tacr1	0.29213
Tacr3	0.326907
Tiparp	0.272113
Tmem108	0.399778
Traf4	0.574339
Trhr	0.382919
Ttn	0.788618
Ttyh2	0.129958
Adcyap1	0.888876
Cartpt	0.990304
Cck	0.99928
Crh	0.951903
Fos	0.993955
Gal	0.898346
Gnrh1	0.999001
Mbp	0.745553
Nnat	0.792853
Nts	0.976706
Oxt	0.58421
Penk	0.912777
Scg2	0.865191
Sln	0.56214
Sst	0.975949
Tac1	0.928187
Tac2	0.901867
Th	0.947077
Trh	0.933895
Ucn3	0.999133
Vgf	0.858506

## Sheet: Supplemenatry Data 6
Supplementary Data 6: BSP results on Acute Kidney Injury (AKI) study using 10X Visium. The p-values are from one-sided tests without multi-test corrections.
GeneName	p_values
IGLC3	0
UMOD	0
IGLC2	0
JCHAIN	0
IGLC1	1.48668e-12
LTF	3.42762e-11
IGHA2	2.66894e-10
MT1G	2.72635e-09
ALDOB	3.61659e-09
MALAT1	3.61659e-09
IGHM	4.4606e-09
UGT2B7	1.14682e-08
IGHG2	1.79214e-08
SLC13A3	5.95448e-08
PTH1R	2.12418e-07
IGHG3	2.26944e-07
IGKC	4.44405e-07
FN1	5.79273e-07
LRP2	5.92122e-07
OLFM4	7.74644e-07
DEFB1	2.30606e-06
SPINK1	7.5161e-06
ANPEP	1.17742e-05
SLC12A3	1.33647e-05
RASSF4	1.33647e-05
APOE	1.39193e-05
MUC1	1.51671e-05
GPX3	1.56741e-05
MTRNR2L12	2.79082e-05
PODXL	3.32551e-05
MMP7	3.64153e-05
LCN2	5.02945e-05
SLC34A1	5.26871e-05
ASS1	5.9796e-05
NEAT1	6.89881e-05
POSTN	7.15449e-05
C1QA	0.000101716
SLPI	0.000103905
PTGDS	0.00010724
SLC22A12	0.000147977
ATP1B1	0.000156044
PLCG2	0.000200591
IGHA1	0.000200591
NAT8	0.000270953
NDUFV1	0.000275296
IGHG1	0.000325587
SLC5A12	0.000335542
KL	0.000366579
CLTRN	0.000437755
ALB	0.000437755
BBOX1	0.000437755
GATM	0.000451635
CFI	0.000543777
ENPEP	0.000566122
HLA-DPA1	0.000579126
AQP2	0.000585908
RPL23A	0.000585908
TACSTD2	0.000614753
RNF213	0.000614753
FAM151A	0.000678593
CCL2	0.00100453
PEPD	0.00122214
RPS25	0.00122214
RPL38	0.00126776
C1QB	0.00127089
RPS10	0.00131273
SLC5A2	0.00131546
SMIM24	0.00131546
MT1H	0.00139739
SERPINA3	0.0014517
LYZ	0.0014517
RPL27	0.0014517
RPL36A	0.00147963
SLC6A19	0.00150112
GDA	0.00152572
SLC16A9	0.00156187
COX6C	0.0015646
SAA1	0.0016481
CLU	0.00164913
C3	0.00166427
ITGB6	0.00170737
CCN2	0.00180261
KCNJ15	0.00188534
SLC12A1	0.00188534
RPS21	0.00213243
SLC4A4	0.00214132
VMP1	0.00214132
BHMT	0.00221597
CFB	0.00230368
IGFBP5	0.00239207
BHMT2	0.00244479
SDC1	0.00259583
TPP1	0.00298107
MME	0.00367968
S100A2	0.00370092
RPL23	0.00371249
SLC47A2	0.00386305
RPL37	0.00386769
KRT19	0.0039641
KHK	0.0039641
CXCL14	0.00397431
THY1	0.0041353
PDZK1IP1	0.0041353
MT1F	0.0041353
PRODH2	0.0041353
FXYD4	0.00425718
TMEM176B	0.00432412
MGST3	0.00498304
METTL7A	0.00554972
PIGR	0.00554972
AQP1	0.00623456
HADH	0.00640808
SUCLG1	0.00667419
ACSM2A	0.00668663
NPHS2	0.00685785
SLC22A6	0.00698968
STAB1	0.00720181
CUBN	0.00720181
HTRA1	0.00723903
JUND	0.00740634
TAGLN	0.00752321
ECHS1	0.00754653
SLC3A1	0.0075994
IFI30	0.00774208
SLC25A5	0.00774553
GAS5	0.00774553
CDH16	0.0080715
SNHG5	0.00837723
PAX8	0.00903758
BTF3	0.00907478
RPL24	0.00931977
EGFL7	0.00947984
ACTA2	0.00950745
CRIP1	0.00990013
OST4	0.00990013
COL1A2	0.00990013
SHMT1	0.00990013
FAU	0.00990013
IGFBP2	0.0100383
COX6B1	0.0100383
C12orf57	0.0100383
CRYAB	0.0105182
TRMT112	0.0107377
RPL31	0.0107377
CA2	0.0111599
ROMO1	0.0111599
TRBC2	0.0111599
IFI27	0.011278
C1QC	0.0113944
PRSS23	0.012327
NAP1L1	0.0124138
GRN	0.0126264
SLC22A8	0.0126264
CCDC80	0.0129898
COL1A1	0.0135833
PGRMC1	0.0140464
GHITM	0.0148741
ACSM2B	0.0149746
CLIC5	0.0149746
RPL30	0.0149746
RPS26	0.0149746
MIOX	0.0151425
KRT18	0.0152001
COX7A2	0.0157907
GALNT11	0.0163859
COMMD6	0.0165409
HSPE1	0.0168027
IVNS1ABP	0.016855
TYMP	0.0172241
RPL37A	0.0172241
MZB1	0.0175214
VIM	0.0182046
COL3A1	0.0182837
THBS2	0.0199237
RHOB	0.0199237
RGS5	0.0199471
SLC13A1	0.0208941
TGFBR2	0.0209175
STAT1	0.0209785
SOD2	0.0209785
NPNT	0.02143
KRT8	0.0216247
CMBL	0.0226594
RBX1	0.0228347
AMACR	0.0228347
CTSA	0.0228347
FCGR3A	0.0228347
ATP5F1C	0.0237228
NDUFA1	0.0239809
AK4	0.0242192
ATP6V0B	0.0243587
RASD1	0.0248323
LAPTM5	0.0249693
SLC7A8	0.0255475
TAPBP	0.0255475
NOX4	0.0255475
AOC1	0.0258209
ATP5MC3	0.0259231
CNDP2	0.0262861
RPL34	0.0262861
TPM2	0.0264544
PLTP	0.0265705
HIGD2A	0.0265705
COX7B	0.0265705
EEF1B2	0.0265705
FAM20A	0.0265705
APOC1	0.0265705
SPP1	0.026582
HLA-DQB1	0.0267781
SRSF2	0.0267781
SBNO2	0.0267781
SERPINF1	0.0277996
ADAMTS9-AS1	0.0278221
UNC5CL	0.0287396
CCNL2	0.0292396
EMC10	0.0294938
SFRP1	0.0304016
FCGRT	0.0304016
C7	0.0304016
CTSH	0.031656
S100A4	0.031656
GTF2I	0.031656
STAT2	0.031656
SPG7	0.031656
RPS29	0.031656
CKB	0.0318663
CTSC	0.0318663
ANK2	0.0320384
TGM2	0.0321311
WDR6	0.0321311
IDH2	0.0323757
ATP5PO	0.0332451
C4orf3	0.0335872
HNRNPH1	0.0345292
TIMP3	0.0347436
GSN	0.0350395
TMA7	0.0350395
CYB5A	0.0361688
ATP5F1D	0.0370332
FXYD2	0.0373654
RABAC1	0.0376017
HLA-DMB	0.0383482
LAMB2	0.0393668
CDC42	0.0395443
ATP5MPL	0.0395443
PCSK1N	0.0399245
NDUFB1	0.0399245
CLDN2	0.0399357
PLXNB1	0.0400467
TOMM7	0.0400846
MRFAP1	0.0405728
CGNL1	0.0406213
PAH	0.0407395
PDZK1	0.0410186
AMN	0.0410186
CYCS	0.0410186
CALD1	0.0410186
RPL10A	0.0410186
RPL26	0.0410186
ARHGDIB	0.0418941
UQCRQ	0.0421764
PCK1	0.0421764
PSME2	0.0422205
INTS1	0.0422205
RPS24	0.0422205
YWHAQ	0.042621
COX6A1	0.042621
ATP5PB	0.0429729
CD99	0.0437317
CIB1	0.0437317
XRCC6	0.0448843
CAPZB	0.0458616
MGST1	0.0459147
SCAND1	0.0459147
MRPL41	0.0459147
RAB11FIP3	0.0470948
OGDHL	0.0471201
THBS1	0.0472565
GUK1	0.0472565
UQCRC1	0.0475779
XBP1	0.0487704
CA12	0.0487802
TNFRSF14	0.0489994
MUC20	0.0499197
ACAT1	0.0499197
WDR1	0.0510792
MT1X	0.0511209
AP3D1	0.0513721
SERPINA1	0.0513721
EPCAM	0.0528441
CNBP	0.0535161
ITGB2	0.0545093
PLPP3	0.0546616
ITGA3	0.0548624
TMEM176A	0.0548624
NORAD	0.0548624
PRELID1	0.0548624
HNRNPAB	0.0548624
MYO15B	0.0548624
RIDA	0.0548624
LAMA5	0.0548624
NCOA7	0.0548624
ADGRG1	0.0548624
FOLR1	0.0548624
DDAH1	0.0549559
NOP10	0.0550394
EFEMP1	0.0550394
HLA-DMA	0.0550394
CAPG	0.055636
PBLD	0.0558517
MDH1	0.0558675
REEP5	0.0568406
MRPL33	0.0569693
INSR	0.0581407
EDF1	0.0587745
ALDH1A1	0.0587745
LTB	0.0587745
SDC4	0.0587745
CD52	0.0593164
AZGP1	0.0593164
EZR	0.0599859
NFASC	0.0600748
HMGN3	0.0602347
NBR1	0.060619
SYNGR2	0.0615981
PHB	0.0619103
NDUFS3	0.0623791
BTG2	0.0624639
MAOA	0.0626837
LUM	0.0630665
VCAM1	0.0631474
SDF4	0.0631474
SPOCK2	0.0631474
EIF5A	0.0649102
DPEP1	0.0649213
PSMB4	0.0652135
ISCU	0.0652557
CYSTM1	0.0655761
GNB1	0.0657348
ADIRF	0.0658418
UQCRB	0.0658418
MFSD12	0.0671744
SELENOF	0.0675623
HIF1A	0.0679222
NAA38	0.0679222
PCP4	0.0679222
TMBIM4	0.0681616
WFDC2	0.0694448
NAPA	0.0698832
VCAN	0.0701504
COL6A1	0.0701504
SRSF11	0.0701504
PSMA4	0.0701504
BSG	0.0701504
AGPAT3	0.0701504
LGALS1	0.070478
OS9	0.070478
ARPC4	0.070478
MZT2B	0.070478
APLP2	0.070478
RPS27A	0.070478
TINAGL1	0.070794
TPM1	0.0711571
TNFRSF1A	0.0714467
CYBA	0.0716147
RBM25	0.0719606
SMPD1	0.072062
CD24	0.072062
YWHAE	0.0736679
CYS1	0.0739984
LAMP2	0.0739984
YBX1	0.0739984
DYNLL1	0.0750562
LITAF	0.0754442
TSPAN1	0.0754442
FLNA	0.0754442
MXRA8	0.0757502
NTN4	0.0759509
RPS15A	0.0764679
EVA1B	0.077184
EIF4G1	0.0775523
UQCR11	0.0775523
CYC1	0.0778349
PGAM1	0.0781148
PFKL	0.078919
VWF	0.078919
EHHADH	0.078919
ACAA1	0.0792468
ATP5ME	0.0794013
HLA-DPB1	0.0803275
NDUFS5	0.0803275
ARHGAP1	0.0804785
RHBDD2	0.0809506
HS6ST1	0.0809506
PDGFRB	0.0813926
CAPN2	0.0815939
SH3BGRL	0.0815939
PSMC6	0.0815939
SLC6A13	0.0821513
GRK2	0.0829138
COPS9	0.0832128
DDR1	0.0836824
TNC	0.083706
KCNJ16	0.0845247
TSPYL1	0.0845247
SNU13	0.0847999
ATP5MG	0.0847999
CYP1B1	0.0847999
ACADVL	0.0847999
ARPC3	0.0848572
TOMM6	0.0848572
STUB1	0.084872
SH3GLB2	0.0851561
PLVAP	0.0858535
EWSR1	0.0858535
EMCN	0.0859223
TSC22D1	0.0859223
IL32	0.0859223
DUSP23	0.0859223
TAGLN2	0.0859223
RPL22	0.0859223
ARL2	0.0859223
NDUFA4	0.0859223
CDK10	0.0859223
POLR2H	0.0859223
PDLIM5	0.0862114
ZMIZ2	0.0871348
NFE2L1	0.0871656
GPRC5C	0.0871656
MLEC	0.0871656
SDHA	0.0871656
DDX17	0.0871656
PSMC5	0.0875399
RAB5B	0.0875399
PNPLA2	0.0875958
FAM120A	0.0888112
RAP1B	0.0893474
COX7A1	0.0893474
SLC9A3R1	0.0893474
RBM5	0.0893474
ACSS2	0.0906699
ANXA11	0.0909381
H2AFV	0.0910067
ARRDC3	0.0910067
RNASE1	0.0914794
POLDIP2	0.0920888
NARS	0.092243
SPCS3	0.09253
SPARC	0.09253
SRP14	0.0926811
ATP5F1A	0.0926833
MAP4	0.0927496
PILRB	0.0936298
CD44	0.0943341
PPDPF	0.0947046
MARCKS	0.0947046
IL17RB	0.0947046
PNISR	0.0947046
CTSD	0.0974901
TSPAN3	0.0976555
SEM1	0.0979068
MAL	0.0979885
RBM3	0.0979885
C11orf54	0.0979885
NDUFC1	0.0979885
LRPAP1	0.0979885
PTP4A2	0.0979885
TMEM52B	0.0979885
DHRS7	0.0979885
HPN	0.0979885
TMEM14C	0.0979885
CIITA	0.0984496
MAPKAPK2	0.0993457
COL6A3	0.100122
GNG11	0.100122
FOSL2	0.100122
SNHG32	0.100922
RPL32	0.101018
RPS15	0.102027
ELF3	0.10206
MICOS10	0.10206
GPNMB	0.10206
JADE1	0.10206
NHP2	0.102149
ENG	0.102578
ASAH1	0.102585
SNRNP70	0.102585
ATP1A1	0.102585
DDC	0.102585
PACSIN2	0.102585
FABP4	0.102585
RPL12	0.102585
DPM3	0.102842
DDX3X	0.103246
CD9	0.103561
MYL12A	0.103561
TNFRSF12A	0.104314
MAGED1	0.104837
SLC7A7	0.104837
UBE2H	0.104837
GOLGA8B	0.104837
DNAJC11	0.105175
HNRNPM	0.105341
CTTN	0.105341
HOPX	0.105402
RPS23	0.105402
NDUFB9	0.105864
IFNGR2	0.105864
BRK1	0.105864
EHBP1L1	0.105864
GLYAT	0.105864
CD68	0.105864
RELA	0.105864
TUFM	0.106019
CXCL12	0.106019
PPFIBP1	0.106439
MRPL34	0.106439
ADAMTS1	0.106661
HLA-DQA1	0.106661
HSPB1	0.106661
CLIC1	0.106703
FAM20C	0.107547
PEBP1	0.107572
HNRNPA2B1	0.107644
RPS7	0.107644
RPL11	0.107644
DDX5	0.107722
ACSL4	0.108201
PPP2R1A	0.108201
SELENOW	0.108433
ANK3	0.108632
CCL21	0.108661
IER3	0.108661
FCER1G	0.108661
ITFG1	0.108661
OCIAD2	0.108661
UBA1	0.108661
KIF5B	0.108661
HSPA8	0.108661
NISCH	0.108661
COQ9	0.108661
RABL6	0.108661
ATP6V0C	0.108661
RPL39	0.108987
ACO2	0.109331
MYH9	0.109379
EEF1D	0.109379
ATP5PD	0.110362
HNRNPF	0.110362
SSR2	0.110525
LAP3	0.110525
BLOC1S1	0.110525
NDUFA5	0.110792
CRIP2	0.111081
KRT7	0.111576
CALB1	0.111814
TMEM258	0.111814
WNK1	0.111814
ATP5MD	0.111814
NID1	0.111814
LCP1	0.111814
GRHPR	0.111814
CTSB	0.111814
DBI	0.112073
VWA1	0.112188
OGT	0.112188
FGF1	0.112188
ACAD10	0.112263
TUBA1A	0.112667
NSA2	0.112667
DMAC1	0.112667
PROM1	0.112667
CCT4	0.112667
SNRPD2	0.112836
SCPEP1	0.113124
FKBP1A	0.113266
RPL36AL	0.113557
FUS	0.11468
ST6GAL1	0.115225
ZMIZ1	0.116615
ELOB	0.117189
CLDN4	0.117189
PDLIM7	0.117189
COX7C	0.117189
ZFP36L2	0.117438
MRPL12	0.117438
NAPSA	0.117438
KDELR2	0.117676
EPAS1	0.11781
FXYD5	0.11781
RNH1	0.118017
NONO	0.118017
HNRNPD	0.118017
RAP1A	0.118544
LTBP3	0.120199
LDHB	0.12022
DDT	0.120776
UQCC2	0.120776
COX5A	0.121285
NR2F2	0.121523
HSPD1	0.121636
SERPINH1	0.121677
SRP9	0.121677
SPTBN1	0.121677
SLC39A7	0.121677
NDUFA10	0.121885
LLGL2	0.121885
VCL	0.122441
STOM	0.122851
NRP1	0.122865
RAN	0.122921
COL4A2	0.122921
PARP10	0.122921
ACY1	0.123431
RTN4	0.123759
MRPL20	0.124686
HNRNPL	0.124798
CPVL	0.125154
PLPP1	0.125619
RHOC	0.12606
BIN1	0.12606
NIPSNAP2	0.126266
HABP2	0.126266
IL6ST	0.126835
NDUFB7	0.126835
LAMB1	0.126835
EIF3F	0.126835
LHFPL6	0.126835
PLA2R1	0.126835
RBCK1	0.126835
RPL17	0.126835
ST13	0.127153
COX8A	0.127153
GAS6	0.127777
NNMT	0.127899
PET100	0.128625
DSTN	0.128625
WSB1	0.128625
NDUFAB1	0.128625
ACTN1	0.128625
TFCP2L1	0.128625
NFKBIZ	0.128625
WTAP	0.128625
NAXE	0.128625
SNX3	0.12928
SAT1	0.130482
YBX3	0.130862
NPC2	0.131073
TPI1	0.131073
LAMTOR5	0.131197
YWHAH	0.132084
AP2M1	0.132084
WWTR1	0.132084
UBE2G2	0.132084
UBXN6	0.132084
ARHGEF10L	0.132084
RSRP1	0.132084
AFDN	0.132084
CD151	0.132514
TMEM219	0.133119
IDS	0.133119
PLAAT4	0.134097
PRPF8	0.134097
VEGFA	0.134493
NDUFA6	0.135107
MAF	0.135858
ECI1	0.135858
TMX2	0.136033
GNS	0.136087
TRIP12	0.136365
FBLN5	0.136371
TCN2	0.136547
POU3F3	0.136585
SUB1	0.136597
NES	0.136597
SLC25A4	0.13787
HDGF	0.138519
MYL9	0.138519
PYGB	0.138519
HPD	0.138547
MMP24OS	0.138717
SOD1	0.13911
GLRX	0.13911
PHPT1	0.13911
CALM2	0.13911
SEPTIN11	0.13911
RPL27A	0.13911
SLC3A2	0.139896
SYPL1	0.139896
GOT2	0.139896
TCIM	0.139896
FABP3	0.139896
RPS18	0.139896
NPM1	0.1399
TMEM37	0.140047
ALDH6A1	0.140386
NFKBIA	0.140807
CEBPD	0.140878
SPARCL1	0.14134
SLC2A4RG	0.14134
PSME1	0.141503
VAMP8	0.141738
ID3	0.142624
BCL3	0.142624
ETS2	0.143351
TMED9	0.143507
S100A10	0.143507
BCAP31	0.143507
RBM47	0.143507
HNRNPU	0.143838
MTFR1L	0.143838
METTL9	0.144014
COL15A1	0.144193
RAB11B	0.144193
NUMA1	0.144193
GLUL	0.144222
SLC5A10	0.144222
TRAM1	0.144706
SF3B6	0.144706
UBL5	0.144706
ERP29	0.145682
NDUFC2	0.14573
PAM	0.14627
KTN1	0.14627
CHCHD2	0.147734
RTL8C	0.147734
FDPS	0.147734
CBX6	0.148831
NAGK	0.149521
CELF1	0.149521
DAB2	0.1498
HMGB1	0.150109
BEX3	0.150109
MRPL51	0.150109
KCTD12	0.150109
CDV3	0.150109
ATP6V1B2	0.150109
MAN2C1	0.150109
SYNE2	0.150398
RHOT2	0.151883
CERS2	0.152126
MAN2B1	0.152126
ANP32B	0.152126
HINT1	0.153722
RCAN1	0.153722
SEC11C	0.153722
KIFC3	0.154328
NME2	0.154342
EID1	0.154411
LTBP4	0.154411
NDUFB2	0.155255
HLA-DRB1	0.155255
PABPC1	0.155412
BCAR1	0.155641
PLAT	0.155798
CD14	0.156173
ACAA2	0.156173
HSPG2	0.156173
FBLN1	0.156173
NUCKS1	0.156173
SERPINA5	0.156173
HSD11B2	0.156173
IGFBP4	0.156173
PRKAR1A	0.156173
DCXR	0.156173
PRDX1	0.156173
OCIAD1	0.156173
ATP6V0A1	0.156173
NCF1	0.156173
SPOCK1	0.156173
TMOD3	0.156173
EIF1	0.156173
RPS11	0.156173
PIGT	0.157055
TKT	0.157055
SUMO1	0.157055
AKR1B1	0.157118
EHD2	0.157118
NUCB1	0.157275
RAC1	0.157308
IFITM1	0.158128
UQCRFS1	0.158304
AIG1	0.158304
STK11	0.158304
IGHGP	0.158494
CHCHD10	0.159042
ETFB	0.159042
UGCG	0.160105
CENPB	0.160105
ADI1	0.160123
SPINT2	0.160615
WBP2	0.160615
DHCR24	0.160615
HDAC7	0.160615
CTNND1	0.160665
NXF1	0.160765
ZFP36L1	0.161679
SLCO2B1	0.161679
ITGA2	0.161679
SUPT6H	0.161845
MLLT6	0.162162
RPS6	0.163332
FAM50A	0.163425
PSMD2	0.163942
CYB5R3	0.16637
C11orf96	0.166891
CLTA	0.166891
MICOS13	0.167367
TALDO1	0.167372
AP1B1	0.16795
PICALM	0.16801
MGLL	0.16801
JUNB	0.16801
NAMPT	0.16801
OTUB1	0.16801
PGPEP1	0.16801
SLC25A39	0.168791
MGAT1	0.168791
CALM1	0.16922
BRI3	0.169476
CHTOP	0.169476
REXO2	0.169644
ITM2C	0.170254
WWC1	0.170254
SH3GLB1	0.170254
GSTP1	0.170254
CYP4V2	0.170254
IP6K2	0.170453
KNG1	0.170453
SLC44A2	0.170522
TST	0.170522
BTG1	0.170522
KCNJ1	0.170522
SGK1	0.170522
CRK	0.170522
ANXA2	0.171135
RBM6	0.171171
KIF1C	0.171189
SSR4	0.171191
GOLM1	0.171434
DCAF7	0.171434
RNF187	0.173013
SERP1	0.174268
RARRES2	0.174451
MYH11	0.174451
MPC2	0.17475
SLC6A8	0.17475
SURF4	0.17495
TRIR	0.17495
ACLY	0.17495
CLTC	0.175582
DYNLL2	0.175582
GPI	0.175582
MACF1	0.175582
NDUFS2	0.175582
UQCRC2	0.175582
SCAMP2	0.175582
SHC1	0.175582
MRPS7	0.176091
KLC1	0.176091
TTC38	0.17731
WASF2	0.17731
MAT2A	0.177831
CIRBP	0.178081
ACTN4	0.178984
CRIM1	0.179564
VASN	0.179564
NDUFA12	0.179634
FURIN	0.179634
SRSF9	0.179848
NDUFA3	0.180133
BCAM	0.180488
EIF4EBP2	0.180488
SPINT1	0.180878
LRRC32	0.180878
SRSF1	0.181176
COLGALT1	0.181329
H3F3A	0.182043
KIF22	0.182043
IMPDH2	0.182302
LGMN	0.182304
SELENOP	0.182304
POLR2J	0.182304
FLNB	0.182686
LAMTOR2	0.182686
FNBP1L	0.182686
TPD52L2	0.184396
MYLK	0.184406
BST2	0.184766
DAD1	0.185436
MS4A6A	0.185436
ATL3	0.185436
CABIN1	0.185436
GIPC1	0.185436
NR2F1	0.185915
MRPS6	0.185915
H2AFY	0.186502
H2AFZ	0.186821
TM9SF2	0.186821
NDUFA2	0.186821
TMEM109	0.186821
SEC61B	0.186821
APEH	0.186821
PTPRC	0.186821
NPLOC4	0.186821
ABCF1	0.186821
RSRC2	0.187005
RAMP3	0.188211
ARF6	0.188211
CHCHD1	0.188211
SLC12A7	0.188211
NPR3	0.188248
CHMP3	0.188298
H19	0.188298
HIGD1A	0.188305
ABLIM1	0.188305
TAF15	0.188305
HMGCL	0.188505
TEX264	0.188505
ATN1	0.188783
SLC6A12	0.190081
BAG1	0.190783
RAPGEF3	0.190994
ARHGEF7	0.191389
MAOB	0.191441
TXNDC17	0.191917
PECAM1	0.191923
PTEN	0.192476
NDUFA13	0.193114
SERINC1	0.193497
NDFIP1	0.193497
RPL14	0.193515
IFI6	0.193978
PLXDC2	0.194524
TMEM50B	0.194524
EIF4B	0.19481
TRIM28	0.19481
RPL4	0.194926
LRP10	0.194983
CDK2AP2	0.194983
TBX2	0.194983
ZFAND6	0.194983
ACSF2	0.194983
RANBP2	0.194983
MBTPS1	0.195086
PFN1	0.195192
HIPK2	0.195254
LUC7L3	0.195254
ARAF	0.195254
SLC38A10	0.195364
WDR61	0.195364
GANAB	0.195624
SIPA1	0.195624
GDF15	0.195985
CDKN1C	0.197405
EPS8L2	0.197973
S100A13	0.197973
LSM4	0.197973
CCDC12	0.197973
SCP2	0.198379
RPN1	0.198708
HADHA	0.199121
ANAPC11	0.199282
PUM2	0.200507
SH3BP2	0.200619
PPP1CA	0.201282
GSTO1	0.201282
SNHG29	0.201822
PCBP1	0.201822
ST6GALNAC6	0.201822
CHPF	0.202622
ZEB2	0.20266
PALLD	0.20402
TXNDC5	0.20402
SCARB2	0.20402
SFPQ	0.204541
CTSL	0.204541
RPL21	0.204541
SNRPC	0.204542
CCNDBP1	0.204542
PITPNM1	0.204771
LAMTOR1	0.205079
BAG6	0.205079
TNFSF13	0.205079
HLA-DRA	0.205079
MOB1A	0.205149
SNRPF	0.205149
RBM42	0.205641
NUPR1	0.205681
EML4	0.205681
APOL2	0.206317
FTCD	0.206317
RPL5	0.206923
PCBD1	0.20703
TMBIM6	0.20703
MIA2	0.20703
AKAP8L	0.20714
CDH6	0.207148
HMGN1	0.207474
HDAC1	0.207474
OGFRL1	0.207474
SCAF11	0.207474
FBXW5	0.207828
AK3	0.208403
SDHB	0.208429
POMP	0.208575
ICAM1	0.208575
ALDH1L1	0.208575
GLS	0.209093
HK1	0.209093
RPL41	0.209156
NENF	0.209339
PLXND1	0.209701
RPL18	0.209701
CIAO2A	0.209701
SLC38A2	0.210527
AHNAK	0.210922
BDH2	0.211156
NDUFB3	0.211156
HSP90AA1	0.211156
GM2A	0.211156
ZDHHC5	0.211487
FSTL1	0.211491
ARHGDIA	0.211491
PPP1R14A	0.211491
CAP1	0.212027
NDUFS7	0.212027
GADD45B	0.212144
VPS51	0.212144
C1S	0.212178
DCN	0.212583
TNFSF10	0.212904
SOCS3	0.212956
PDHA1	0.212966
RAB7A	0.212966
VOPP1	0.212966
ARFRP1	0.212966
PLEKHA1	0.212966
PCED1A	0.212966
RBM14	0.212966
CHMP1B	0.212966
AK2	0.214009
RCN1	0.214243
MRPS21	0.214243
CIAO2B	0.214243
TOMM20	0.214243
SEC31A	0.214867
ANKRD10	0.214907
TFE3	0.214907
VAPA	0.215737
ATP6V1H	0.216836
GSR	0.216873
TAX1BP1	0.217025
EEF1G	0.217348
SNHG16	0.217348
PDIA6	0.217693
ATP6V0E1	0.217693
SAR1A	0.217693
PNRC1	0.217693
RHEB	0.217693
LMBRD1	0.217693
SERINC2	0.217693
COX20	0.217693
MFF	0.217693
SLC25A29	0.217693
MAPK8IP3	0.217693
SARAF	0.218207
MGAT4B	0.218207
YWHAB	0.218447
RPL15	0.218447
DBNL	0.219329
VTCN1	0.219448
SELENOH	0.219588
TRAPPC1	0.219617
NKAIN4	0.220591
RPS4X	0.22105
PRAP1	0.22105
PXN	0.221217
AGTRAP	0.221467
PPP1R1A	0.221714
CLSTN2	0.221962
EFHD1	0.221962
ERBB2	0.221962
APMAP	0.221962
PPP6R1	0.221962
ENTPD6	0.221962
EEF2	0.221962
MCRIP1	0.222353
CBR1	0.222544
ACTR2	0.22268
SARS	0.22268
TPCN1	0.222975
SHISA5	0.223013
CDK5RAP3	0.223013
ATP6V1G1	0.22318
SLC47A1	0.22318
LAMP1	0.22318
EIF3E	0.223268
IER3IP1	0.223529
GAK	0.223976
JAK1	0.224246
TMSB4X	0.224672
NDUFV2	0.224737
TXLNA	0.224737
GPAA1	0.224737
ECH1	0.224737
RPS27	0.224737
IFFO1	0.224758
PRPF4B	0.224791
DNAJB11	0.2254
ZFAND5	0.225571
AURKAIP1	0.225571
LENG8	0.225571
APP	0.225571
PAPLN	0.225571
ATP6V1C1	0.225571
LINC01503	0.225571
TUSC3	0.225571
RPL28	0.225571
SQSTM1	0.226699
RBP5	0.226699
NPDC1	0.226699
AP2S1	0.227756
CLDN10	0.227938
AKAP9	0.228345
SNX2	0.229303
RPS3A	0.229454
CHKB	0.229616
RTCB	0.22999
PLXNB2	0.230311
RRBP1	0.230311
TLN1	0.230311
VCP	0.230311
KRT10	0.230311
RNF10	0.230311
SLC36A2	0.230311
SNX17	0.230311
SLC48A1	0.230311
TERF2IP	0.230311
MAEA	0.230311
TIMP1	0.230372
ABHD12	0.231142
TNFAIP2	0.231297
SF1	0.231297
PSMB7	0.231297
NOTCH3	0.231671
ANXA4	0.231671
TCP1	0.231671
AIF1	0.231903
SERPINB6	0.231978
HNRNPH3	0.231978
ADRM1	0.231978
NDUFB10	0.232136
POLR2L	0.232236
ARPC1B	0.232627
MORF4L1	0.232758
TNS1	0.232758
RNF5	0.232758
CDHR5	0.232758
MSN	0.233368
RAB11A	0.233368
MTRNR2L8	0.233368
ARL6IP4	0.233368
TRIM8	0.233368
AKAP12	0.233368
HSP90AB1	0.233368
PABPN1	0.233368
ABCC6	0.234907
TMED2	0.234956
PPCS	0.234956
TGFBI	0.234956
RPS5	0.234956
EGLN2	0.234956
MRPL17	0.23543
LRP1	0.235707
SLIRP	0.235891
CCNI	0.236477
ADD1	0.236534
MBOAT7	0.236854
PRRC2B	0.236854
GPS1	0.236854
RNF152	0.236854
TMEM8A	0.236988
PIEZO1	0.237047
UBE2Z	0.237047
MRPS24	0.237047
MEA1	0.237047
TSPAN33	0.237185
JAG1	0.237997
SEMA3B	0.237997
ESYT2	0.238402
CYFIP2	0.238402
TMEM106C	0.238402
RPS17	0.238402
GDI1	0.238653
POR	0.238708
SMARCA5	0.239046
RERE	0.239264
LEPROT	0.239264
COL8A1	0.239264
TM7SF3	0.239264
PLS3	0.239264
IPO7	0.239264
LINC01320	0.239264
PPIA	0.239264
LRATD2	0.239537
SMS	0.239537
PPP1R16A	0.239537
APRT	0.239878
NPTN	0.240011
SLC37A4	0.240027
PNN	0.240277
DYNC1LI2	0.240459
ARPC2	0.240961
PLD3	0.241086
FLOT1	0.241306
GPC4	0.242355
HEXB	0.243216
NAGLU	0.24364
AIF1L	0.243728
NDUFB4	0.243728
SRGN	0.243728
RHOA	0.243728
RPS3	0.243728
ACAP3	0.243728
CLCNKB	0.243883
OAZ2	0.245567
SEC61A1	0.245741
TMED5	0.245741
PARP14	0.245741
JTB	0.245755
TNS3	0.245985
HDLBP	0.246268
FKBP3	0.246498
CXXC5	0.246662
CLPTM1L	0.247829
MFGE8	0.247829
SLC35F5	0.247829
MVP	0.247829
IL13RA1	0.247829
UBTF	0.247829
HIP1R	0.247829
FRZB	0.247829
PRPF31	0.247829
RIPOR1	0.248016
SLC6A6	0.248016
RGL2	0.248151
CPEB4	0.248199
SUSD2	0.249221
PEA15	0.249468
CRYZ	0.249468
DECR1	0.249468
PRXL2A	0.249468
SYTL2	0.249468
RPL10	0.249468
ARAP1	0.250339
SF3B5	0.250415
NAP1L4	0.250893
COL16A1	0.250893
ALDH2	0.251293
PNRC2	0.251293
PSMD8	0.251293
CHID1	0.251293
ACP1	0.251293
ESD	0.251293
GRB2	0.251347
HDHD3	0.251983
PNPO	0.252473
AGMAT	0.254427
RPN2	0.254468
NEU1	0.254941
DST	0.254941
UBE2Q1	0.254992
CLK2	0.255031
IL4R	0.255051
PTPRF	0.256109
UQCR10	0.256585
KLHDC2	0.256585
COQ4	0.256585
IGFBP3	0.256585
MFAP4	0.256654
ATP5PF	0.256692
EIF6	0.256692
CORO1A	0.256692
SLC39A5	0.256692
HIBCH	0.25673
PON2	0.25688
DGCR2	0.256919
CTSZ	0.257029
BTBD2	0.257029
EGLN1	0.257029
YIPF3	0.25738
STK25	0.258651
HMG20B	0.258829
JUP	0.259239
BRD2	0.259239
LDHA	0.259239
DCTN2	0.259239
HNRNPUL1	0.259239
CAMTA1	0.259239
SLC17A3	0.259239
FAM107B	0.259854
LGALS2	0.259879
CDC42EP1	0.259879
LST1	0.259879
CSTB	0.260066
ALKBH7	0.260066
HMGN2	0.260502
LSM3	0.260615
LRRC59	0.260615
AC005261.1	0.260977
ERGIC3	0.261188
NELFB	0.261188
ISOC2	0.261399
CAPRIN1	0.261564
C1orf198	0.261564
RALY	0.261913
TMEM131	0.261913
UBE2L3	0.262409
HSPH1	0.262469
C4orf48	0.26268
ATRX	0.26268
AHCYL1	0.262861
TCF25	0.262861
LMAN2	0.264002
MCL1	0.264002
ILF2	0.264016
RACK1	0.264079
R3HDM4	0.264274
CXCL16	0.264274
ICMT	0.26431
COPB1	0.26431
CIAPIN1	0.26431
PARK7	0.264589
OGDH	0.264589
COA3	0.264589
AFF1	0.264589
ITGA6	0.264589
ISLR	0.264589
ZNF664	0.264589
NME4	0.264589
FMO1	0.264589
EFCAB14	0.264589
RPS6KA1	0.264589
MCCC2	0.264589
BORCS7	0.264589
AEBP1	0.265477
PPP1CB	0.265477
NIBAN2	0.265477
TRIM2	0.265477
TBC1D16	0.265477
RBPMS	0.265549
RPS27L	0.265549
TUBA1C	0.266171
XRCC5	0.266171
NLRC5	0.266332
EIF2S3	0.266993
NAPRT	0.266993
RHOG	0.266997
GGT5	0.267146
PCOLCE	0.267146
TIMP2	0.267146
SZRD1	0.267146
CDIPT	0.267146
PSMD1	0.267146
CCNL1	0.267146
ASPH	0.267146
CYBC1	0.267146
STXBP2	0.267146
NCOR2	0.267146
SEMA4B	0.267146
MRPL57	0.267344
SEPHS2	0.267415
ADD3	0.267439
SEPTIN2	0.26754
LTBR	0.26754
USP34	0.267697
RPL18A	0.267697
HNRNPA3	0.268289
LGALS3	0.268289
SLCO2A1	0.268289
CSNK1A1	0.268289
CD47	0.268289
PSAT1	0.268289
CRISPLD2	0.268289
GUSB	0.268462
RAB29	0.268649
COL5A1	0.268874
LIMD2	0.268874
ARF3	0.269134
PRDX3	0.269179
ABCC5	0.269179
PSMD13	0.269336
LSP1	0.269749
PNP	0.269749
PGLS	0.270319
CREG1	0.27079
CHD3	0.27079
MYH10	0.27079
TBCD	0.27079
DDX42	0.271004
ZNHIT1	0.271571
CUX1	0.27372
KIAA1191	0.273844
STAT6	0.273844
SYF2	0.273844
SLC35C2	0.273844
DAB2IP	0.273844
SPATS2L	0.274008
EVL	0.274267
EPB41L1	0.274267
CD93	0.274449
GRSF1	0.274698
DYNC1H1	0.275486
CAST	0.275486
IDH3G	0.275486
AGT	0.275688
ECHDC2	0.276484
DCDC2	0.277152
TBCB	0.277359
C12orf75	0.277466
SEMA4D	0.277466
DUS1L	0.277466
SVEP1	0.277466
S100A9	0.277466
GYPC	0.277466
RPS16	0.277466
P4HB	0.277972
COX7A2L	0.278275
SSBP3	0.278421
SNRPG	0.279048
PHC2	0.279048
STARD7	0.279048
SNHG25	0.279048
SF3B2	0.279048
ACOT7	0.279048
RTRAF	0.279048
CPNE3	0.279048
GPBP1L1	0.279048
CLCN5	0.279048
HGD	0.279077
SELENOO	0.279268
FBLIM1	0.279541
POLR2A	0.280318
TMEM33	0.281058
GGA2	0.281058
UBE2D3	0.281217
APEX1	0.281239
EIF3K	0.282169
GNAI2	0.283017
COPE	0.283017
CSF1R	0.283017
CAVIN1	0.283017
VPS28	0.283017
RTN3	0.283017
PHB2	0.283017
ADH5	0.283017
SYNCRIP	0.283017
NOTCH2	0.283017
EHD1	0.283017
APBB2	0.283017
CTSS	0.283112
ANXA7	0.283112
RRAS	0.283112
TFG	0.283112
MED15	0.283112
GBA	0.283112
XPO1	0.283112
ATP2B4	0.283112
SFXN1	0.283198
COX5B	0.28329
PSMB6	0.28329
MED16	0.283547
SSU72	0.28356
TRA2A	0.28356
AMFR	0.284733
TNIP1	0.284871
CERK	0.284871
EIF4G2	0.285054
MZT2A	0.285054
RPL19	0.285054
PRCP	0.285072
YPEL5	0.285103
FBN1	0.285103
TOMM40	0.285103
PPA1	0.285752
CALM3	0.285752
P3H2	0.285752
TMUB2	0.285752
ALDH4A1	0.285994
YME1L1	0.28606
TMEM167A	0.286397
BRD7	0.286397
ARMCX6	0.286397
HGS	0.287139
PHLDB2	0.28738
RNPEPL1	0.288189
ASXL1	0.288189
KHDRBS1	0.288298
LINC02532	0.288298
GABARAPL1	0.288532
TMEM123	0.289764
NDRG2	0.289824
COL6A2	0.289835
TPM3	0.290142
RAB18	0.290142
PIGQ	0.290142
ARPC5	0.290344
HERPUD1	0.290344
TGFBR1	0.290344
GAA	0.290866
STMN1	0.291518
CLIC4	0.291573
MT1E	0.291585
PPP1R14B	0.291585
H3F3B	0.291585
BEX4	0.291585
SLC16A3	0.291585
VDAC1	0.291754
CTNNA1	0.291754
FBXL5	0.291754
MYDGF	0.291754
CS	0.291754
HLA-E	0.291754
EFNA1	0.291754
RAI14	0.291754
CMTM4	0.291754
HLA-B	0.291754
LBH	0.29202
PIM3	0.29202
ARFGAP2	0.29202
CLN5	0.29202
OSMR	0.29202
NCOR1	0.29202
TBC1D10B	0.29202
MT2A	0.292281
SNX10	0.292281
VAT1	0.292705
TCEAL4	0.292744
CYTH1	0.292744
DNM2	0.292797
PSMA7	0.292797
NDUFB6	0.292797
MANF	0.292797
IMMT	0.292797
UPK3BL1	0.292797
NQO2	0.292797
ERAP1	0.292797
PTPRA	0.292797
RPL35A	0.292797
NGRN	0.292918
ATPAF1	0.292918
APOL6	0.292918
TACC1	0.295145
PTGER3	0.295145
FAM234A	0.295145
PPP1R7	0.295145
HP1BP3	0.295237
GRINA	0.295237
ALDH9A1	0.295324
RAB5A	0.295406
ACIN1	0.295631
RPL7	0.295713
LMNA	0.295988
PKP4	0.296333
DAP	0.296646
ANAPC16	0.296692
USF2	0.296692
POLD4	0.297204
SORT1	0.297204
STAT3	0.297204
SEPTIN8	0.29743
FAM160B2	0.297871
FCGR2A	0.297963
CNOT1	0.297963
UBE2D2	0.297963
EMC4	0.297963
STT3B	0.297995
PPIB	0.298104
SULF2	0.298104
AIFM1	0.298104
DANCR	0.298104
RBM4	0.298104
VPS35	0.298104
BLVRB	0.298104
DERL2	0.298104
EIF3B	0.298104
RDX	0.298104
STIP1	0.298104
CYP4A11	0.298104
SCAMP1	0.298104
AHCY	0.298198
SLC16A12	0.298198
ITGB8	0.298272
RNF11	0.298607
EIF3L	0.298607
SLC40A1	0.298691
NEDD4L	0.298691
PFN2	0.299892
BCL7C	0.299892
TCEAL8	0.299892
ARFGAP1	0.299892
ZFAS1	0.301021
PITPNA	0.301021
SPTAN1	0.301043
DCTN1	0.301043
QPRT	0.301043
TPT1	0.301043
SNRPD3	0.30168
B4GALT1	0.301957
COPA	0.301957
PHYH	0.301957
SPI1	0.302531
RPS13	0.302557
UQCRH	0.303524
PRDX4	0.303524
TTC3	0.303655
CCL19	0.30409
SUN2	0.30417
ATP5MF	0.304248
ENSA	0.304248
2022-03-06	0.304374
EIF4A1	0.304976
GNB2	0.305455
OXA1L	0.305455
NDUFB11	0.305455
MXD4	0.305455
TUBB	0.305455
PDLIM1	0.305455
SRSF7	0.305455
M6PR	0.305455
FLII	0.305455
PPP1R9B	0.305455
UBE2M	0.305455
REX1BD	0.305455
ENC1	0.305455
MRPL3	0.305455
GMFG	0.305518
CLCN7	0.305518
CASC4	0.305518
ARF1	0.306306
SUCLG2	0.307412
SELENOM	0.30815
RANGAP1	0.30815
CHMP4B	0.308401
CTDSP1	0.308451
ID1	0.308451
NAA10	0.308451
SYNE1	0.308451
PCCA	0.308451
2022-03-02	0.308451
MRPL4	0.308451
WASHC1	0.308758
TM4SF1	0.308758
RPS20	0.308758
PPM1G	0.308758
RPL6	0.308758
MEF2D	0.308849
ATP5MC1	0.309591
NELFE	0.309962
CSNK2A1	0.309962
SLC39A14	0.310418
RAB1A	0.31167
DNAJA1	0.311947
ATP6AP1	0.312205
TMEM165	0.312205
RPS4Y1	0.312493
AOPEP	0.312493
CDC42SE2	0.313245
UPP1	0.313245
ADAR	0.313752
UBE2J1	0.313761
TXN	0.313844
PNKD	0.313844
NCSTN	0.313844
FAT1	0.313844
PDGFRA	0.313844
UBE2E3	0.313844
ATP6V1E1	0.315264
KLHL36	0.315617
FBP1	0.316502
SDHC	0.316681
GPAT4	0.316681
MAVS	0.316681
ATP6V1D	0.316681
RNASEK	0.316701
SSBP4	0.31686
RPS12	0.316968
ATP6AP2	0.317087
ERO1A	0.317442
GPX4	0.31761
ATP6V0D1	0.31761
CLPP	0.31761
TAX1BP3	0.318033
F13A1	0.318033
SAT2	0.318033
RAB31	0.318033
SFXN2	0.318033
CDC37	0.319362
PROS1	0.31948
SUMO2	0.319754
INPPL1	0.319997
BCL2L1	0.319997
CD164	0.320573
PSMA3	0.32082
BZW1	0.32125
MBNL1	0.32125
ANAPC5	0.32125
TMEM127	0.32125
FGFR3	0.32125
SRSF6	0.321984
NUDT4	0.321984
SMG1	0.321984
KDELR1	0.322404
SMARCA2	0.322404
SET	0.322427
CKLF	0.322438
MTPN	0.323437
PHLDB1	0.323557
PRPF6	0.323557
MIEN1	0.324043
ITGA1	0.324452
DPYSL2	0.324452
NDUFA11	0.324452
ACADS	0.324452
SEC23A	0.324452
DDX39B	0.324683
KRTCAP2	0.324753
TBCA	0.324753
HOGA1	0.324753
PTPN1	0.324823
NUDT16	0.325313
YAP1	0.325901
ARHGEF12	0.326143
CMPK1	0.326143
UGP2	0.326143
CAPZA2	0.326143
IMPA2	0.326143
SLC25A1	0.326143
PRMT1	0.326143
TRABD	0.326143
SLC25A10	0.326143
LARP1	0.326434
FBXO7	0.326434
GGH	0.326434
RER1	0.327709
INAFM1	0.327933
CAPNS1	0.328257
PA2G4	0.328257
F11R	0.328507
ILVBL	0.328558
SEPTIN7	0.328665
INTS11	0.328716
RCN2	0.329088
SPON2	0.329088
PLSCR1	0.329088
CSKMT	0.329088
EIF4A3	0.329088
BNIP3	0.329088
GPC1	0.329716
ARPC1A	0.329829
HNRNPDL	0.330091
SNRPN	0.330091
N4BP2L2	0.330091
NDUFS8	0.330234
RING1	0.330688
IER2	0.330688
CTDSP2	0.330892
HIPK3	0.330892
TMED4	0.332349
TRIM44	0.332397
TAP1	0.332411
ERBB3	0.332411
RETREG3	0.332411
CRHBP	0.332478
KLF2	0.333891
PGRMC2	0.333964
PSMD4	0.333964
TOB1	0.333964
MPRIP	0.33407
SRI	0.33407
FZD4	0.33407
MRPL43	0.33407
TXNL1	0.33407
COL4A4	0.33407
RIN2	0.33407
ROBO4	0.33407
PDXK	0.334152
ACSS1	0.334152
TFPI2	0.334152
UGT2A3	0.334153
TRIB1	0.334186
RBIS	0.334506
DDX1	0.334506
PBXIP1	0.334506
EDNRB	0.334606
YWHAZ	0.335245
CBX3	0.335245
PTP4A3	0.335283
NECAP2	0.335283
NFIC	0.335966
INMT	0.336579
ZNF503	0.336579
METTL26	0.336579
ANKRD9	0.336579
LASP1	0.336592
DMXL2	0.337093
GPD1	0.33717
NUDCD3	0.338953
RPSA	0.340344
DHX30	0.340344
MGP	0.340344
SCD5	0.341127
TUBGCP2	0.341445
KLF13	0.341495
MBD2	0.341495
PPP2CA	0.341727
GLUD1	0.342293
RNASET2	0.342334
DHX9	0.342334
SRRM2	0.342472
TFPI	0.342472
PFKP	0.342472
AOX1	0.342472
RBFOX2	0.342472
CORO1B	0.342472
YPEL3	0.342507
MDM2	0.34265
GSTM3	0.342658
HSPA5	0.342658
SDF2L1	0.342658
STK24	0.342798
ANKRD13A	0.342798
WDR83OS	0.343482
MTCH2	0.343482
FSTL3	0.343482
ATP6V1F	0.344126
PRNP	0.344265
IGHG4	0.344997
CAMK2N1	0.345079
PSMA6	0.345079
CPT1A	0.345079
TUBA1B	0.345079
IRAK1	0.345079
SULF1	0.345619
DCAF8	0.34584
DNAJB2	0.34584
UFM1	0.346045
HSBP1L1	0.347014
SREBF2	0.347094
SMTN	0.347415
TSG101	0.347794
PDE4DIP	0.347817
PTPA	0.347973
S100A11	0.349714
CHI3L1	0.349714
RASSF7	0.349782
MEST	0.349782
BIRC2	0.349782
CREBBP	0.350009
COPZ1	0.350214
SYNPO	0.350214
EMC3	0.350214
MRC1	0.351148
ATF4	0.351266
FARP1	0.351412
PARM1	0.351412
UGDH	0.351412
UBE2B	0.351412
EFR3A	0.351412
PSMB9	0.352686
TIAL1	0.352686
SEC22B	0.353069
PARVA	0.353341
UBC	0.353341
EIF3M	0.353368
TMCO1	0.353382
ARRDC1	0.353382
C11orf58	0.353578
TXNL4A	0.353861
FABP1	0.353861
RPL9	0.353861
ACADSB	0.355482
SPCS2	0.355831
LRRFIP1	0.356382
NBL1	0.356382
ADH1B	0.356482
DNAJC8	0.356482
RHOQ	0.356482
DLST	0.356482
DSP	0.357322
FAAP20	0.35749
VASP	0.35749
PPP1CC	0.357634
PLOD1	0.357788
EIF3D	0.357962
GNAS	0.35835
BAD	0.359282
PAX2	0.359419
C19orf53	0.359509
PRR13	0.359835
GSTK1	0.3599
HSF1	0.3599
MARCKSL1	0.360407
PSMF1	0.360786
CD2AP	0.360786
CLINT1	0.360999
CAT	0.361553
BGN	0.362175
ATP2C1	0.362569
TMBIM1	0.362617
CCT8	0.362617
DDB1	0.362617
MFSD10	0.362617
LAPTM4A	0.362721
TMX4	0.3628
INO80E	0.362958
SRSF3	0.362979
CTNNB1	0.362979
COX17	0.363417
DNAJC5	0.363417
PDAP1	0.364049
DYNLT1	0.364145
ACTR3	0.364249
LSM7	0.364249
GPR108	0.364249
SERPINB1	0.364249
CDC42SE1	0.364249
SEC13	0.364249
TBC1D9B	0.364249
USP9X	0.364249
METRNL	0.364249
PTGR1	0.364249
TNFRSF1B	0.364249
SLC34A2	0.364249
PRELP	0.364677
COTL1	0.364718
PRRC2A	0.364718
CRTAP	0.364983
YWHAG	0.364983
SNX6	0.365207
MRPL52	0.365207
LPP	0.365207
TIMM13	0.366304
FUCA2	0.366616
DSG2	0.366616
NR2F6	0.367094
CSRP1	0.368211
WDR82	0.368249
GNG5	0.369408
NCL	0.369408
MYO1C	0.369408
GSDMD	0.369408
WIPI2	0.369408
HYOU1	0.369408
CEBPB	0.370089
PPP2CB	0.370089
ACSL1	0.370089
SLC8A1	0.370089
PTPN6	0.370089
TMEM94	0.370089
FKBP11	0.370089
ARF4	0.370704
PCOLCE2	0.370704
CNN3	0.371559
EIF3H	0.371829
DPYS	0.371829
SAFB2	0.372329
BCKDHA	0.372452
CTBP1	0.372461
DUSP3	0.372461
HACD3	0.372461
ITPRID2	0.372461
TRAPPC2L	0.372461
PHLDA1	0.372461
DGUOK	0.372461
G3BP1	0.372612
HM13	0.373416
CD163	0.373715
SIRPA	0.373715
CNPY2	0.373715
GLMP	0.373715
PACS2	0.373715
ATXN10	0.373715
LAMC3	0.373715
CUTA	0.374651
VAMP5	0.374651
PLEKHB2	0.374651
F2R	0.374651
ST14	0.374651
SERPING1	0.374651
UPF1	0.374651
SLC16A4	0.374651
CEACAM1	0.374651
WDR46	0.374651
RPS28	0.374651
ST5	0.375168
SCNN1A	0.375317
[truncated: 9,161 more rows]

## Sheet: Supplementary Data 7
Supplementary Data 7: GO enrichment analysis on Acute Kidney Injury (AKI) study using 10X Visium. P-values are one-sided Fisher's exact test adjusted by FDR.
ID	Description	GeneRatio	BgRatio	pvalue	p.adjust	qvalue	geneID	Count
GO:0006959	humoral immune response	29/232	317/18800	3.57585e-17	1.11888e-13	9.40637e-14	IGKC/IGHA1/IGHG1/IGLC3/IGLC2/IGLC1/IGHA2/IGHG3/JCHAIN/DEFB1/IGHM/LTF/C7/IGHG2/CLU/RPL30/C1QA/SLPI/LYZ/C1QB/CCL2/C3/CFB/CXCL14/HLA-DQB1/ROMO1/C1QC/CFI/TRBC2	29
GO:0006958	complement activation, classical pathway	18/232	108/18800	1.1826e-15	1.85018e-12	1.55543e-12	IGKC/IGHA1/IGHG1/IGLC3/IGLC2/IGLC1/IGHA2/IGHG3/IGHM/C7/IGHG2/CLU/C1QA/C1QB/C3/C1QC/CFI/TRBC2	18
GO:0006956	complement activation	19/232	131/18800	2.69215e-15	2.80791e-12	2.36059e-12	IGKC/IGHA1/IGHG1/IGLC3/IGLC2/IGLC1/IGHA2/IGHG3/IGHM/C7/IGHG2/CLU/C1QA/C1QB/C3/CFB/C1QC/CFI/TRBC2	19
GO:0002455	humoral immune response mediated by circulating immunoglobulin	18/232	121/18800	9.41258e-15	7.36299e-12	6.19001e-12	IGKC/IGHA1/IGHG1/IGLC3/IGLC2/IGLC1/IGHA2/IGHG3/IGHM/C7/IGHG2/CLU/C1QA/C1QB/C3/C1QC/CFI/TRBC2	18
GO:0016064	immunoglobulin mediated immune response	21/232	216/18800	3.02605e-13	1.8937e-10	1.59202e-10	IGKC/IGHA1/IGHG1/IGLC3/IGLC2/IGLC1/IGHA2/IGHG3/IGHM/C7/IGHG2/CLU/HLA-DPA1/C1QA/C1QB/C3/HLA-DQB1/C1QC/CFI/TRBC2/FCGR3A	21
GO:0019724	B cell mediated immunity	21/232	219/18800	3.96942e-13	2.07005e-10	1.74028e-10	IGKC/IGHA1/IGHG1/IGLC3/IGLC2/IGLC1/IGHA2/IGHG3/IGHM/C7/IGHG2/CLU/HLA-DPA1/C1QA/C1QB/C3/HLA-DQB1/C1QC/CFI/TRBC2/FCGR3A	21
GO:0002181	cytoplasmic translation	16/232	146/18800	3.61577e-11	1.61625e-08	1.35877e-08	RPL37/RPL37A/RPL34/RPS29/RPS26/RPL31/RPS25/RPL36A/RPS21/RPL38/RPL23/RPL30/RPL23A/RPL27/RPL24/RPS10	16
GO:0042742	defense response to bacterium	23/232	364/18800	1.60275e-10	5.88289e-08	4.9457e-08	IGKC/IGHA1/IGHG1/IGLC3/IGLC2/IGLC1/IGHA2/IGHG3/JCHAIN/DEFB1/IGHM/LTF/IGHG2/RPL30/SLPI/AQP1/LCN2/LYZ/GRN/RNF213/ROMO1/STAB1/TRBC2	23
GO:0002449	lymphocyte mediated immunity	23/232	365/18800	1.69211e-10	5.88289e-08	4.9457e-08	IGKC/IGHA1/IGHG1/IGLC3/IGLC2/IGLC1/IGHA2/IGHG3/IGHM/C7/IGHG2/CLU/HLA-DPA1/C1QA/C1QB/C3/HLA-DQB1/CTSH/C1QC/CFI/CTSC/TRBC2/FCGR3A	23
GO:0002460	adaptive immune response based on somatic recombination of immune receptors built from immunoglobulin superfamily domains	23/232	370/18800	2.21336e-10	6.92559e-08	5.82229e-08	IGKC/IGHA1/IGHG1/IGLC3/IGLC2/IGLC1/IGHA2/IGHG3/IGHM/C7/IGHG2/CLU/HLA-DPA1/C1QA/C1QB/C3/HLA-DQB1/CTSH/C1QC/CFI/CTSC/TRBC2/FCGR3A	23
GO:0002253	activation of immune response	23/232	386/18800	5.07516e-10	1.33906e-07	1.12573e-07	IGKC/IGHA1/IGHG1/IGLC3/IGLC2/IGLC1/IGHA2/IGHG3/IGHM/C7/IGHG2/CLU/C1QA/THY1/C1QB/PLCG2/C3/CFB/HLA-DQB1/C1QC/LAPTM5/CFI/TRBC2	23
GO:0002443	leukocyte mediated immunity	25/232	457/18800	5.1354e-10	1.33906e-07	1.12573e-07	IGKC/IGHA1/IGHG1/IGLC3/IGLC2/IGLC1/IGHA2/IGHG3/IGHM/PTGDS/C7/IGHG2/CLU/HLA-DPA1/C1QA/C1QB/PLCG2/C3/HLA-DQB1/CTSH/C1QC/CFI/CTSC/TRBC2/FCGR3A	25
GO:0006911	phagocytosis, engulfment	14/232	128/18800	6.42957e-10	1.54755e-07	1.30101e-07	IGKC/IGHA1/IGHG1/IGLC3/IGLC2/IGLC1/IGHA2/IGHG3/IGHM/IGHG2/PLCG2/C3/GSN/TRBC2	14
GO:0001894	tissue homeostasis	19/232	272/18800	1.28573e-09	2.8736e-07	2.41582e-07	IGKC/IGHA1/SPP1/IGHA2/IGHG3/JCHAIN/COL3A1/PIGR/LTF/CCN2/PTH1R/LYZ/ALB/ITGB6/CTSH/SERPINA3/TPP1/CUBN/NOX4	19
GO:0099024	plasma membrane invagination	14/232	137/18800	1.58694e-09	3.31035e-07	2.78299e-07	IGKC/IGHA1/IGHG1/IGLC3/IGLC2/IGLC1/IGHA2/IGHG3/IGHM/IGHG2/PLCG2/C3/GSN/TRBC2	14
GO:0010324	membrane invagination	14/232	144/18800	3.05807e-09	5.98044e-07	5.02771e-07	IGKC/IGHA1/IGHG1/IGLC3/IGLC2/IGLC1/IGHA2/IGHG3/IGHM/IGHG2/PLCG2/C3/GSN/TRBC2	14
GO:0060249	anatomical structure homeostasis	19/232	319/18800	1.75427e-08	3.2289e-06	2.71451e-06	IGKC/IGHA1/SPP1/IGHA2/IGHG3/JCHAIN/COL3A1/PIGR/LTF/CCN2/PTH1R/LYZ/ALB/ITGB6/CTSH/SERPINA3/TPP1/CUBN/NOX4	19
GO:0050867	positive regulation of cell activation	22/232	436/18800	2.55487e-08	4.44122e-06	3.7337e-06	IGKC/IGHA1/IGHG1/IGLC3/IGLC2/IGLC1/IGHA2/IGHG3/IGHM/IGHG2/ACTA2/CCN2/HLA-DPA1/THY1/TGFBR2/CCL2/IGFBP2/HLA-DQB1/JUND/CTSC/TRBC2/FCGR3A	22
GO:0007584	response to nutrient	13/232	150/18800	4.52719e-08	7.45557e-06	6.26784e-06	SPP1/SOD2/COL1A1/POSTN/TGFBR2/IGFBP2/ASS1/STAT1/SRSF2/SFRP1/SLC34A1/KL/SLC6A19	13
GO:0006910	phagocytosis, recognition	11/232	102/18800	5.30054e-08	8.2927e-06	6.97161e-06	IGKC/IGHA1/IGHG1/IGLC3/IGLC2/IGLC1/IGHA2/IGHG3/IGHM/IGHG2/TRBC2	11
GO:0050853	B cell receptor signaling pathway	12/232	131/18800	8.17079e-08	1.21745e-05	1.0235e-05	IGKC/IGHA1/IGHG1/IGLC3/IGLC2/IGLC1/IGHA2/IGHG3/IGHM/IGHG2/PLCG2/TRBC2	12
GO:0007568	aging	13/232	163/18800	1.20999e-07	1.72094e-05	1.44678e-05	SOD2/IGFBP5/CCN2/C1QA/CRYAB/TGFBR2/MME/IGFBP2/ASS1/JUND/CTSC/KL/SERPINF1	13
GO:0050864	regulation of B cell activation	14/232	200/18800	1.9925e-07	2.71066e-05	2.27883e-05	IGKC/IGHA1/IGHG1/IGLC3/IGLC2/IGLC1/IGHA2/IGHG3/IGHM/IGHG2/LAPTM5/SFRP1/TRBC2/MZB1	14
GO:0001822	kidney development	17/232	303/18800	2.38416e-07	3.10835e-05	2.61317e-05	PODXL/ACTA2/NPHS2/LRP2/AQP2/MME/ASS1/NPNT/ENPEP/CTSH/TACSTD2/PAX8/SDC1/STAT1/SFRP1/SLC34A1/SERPINF1	17
GO:0002696	positive regulation of leukocyte activation	20/232	421/18800	2.98163e-07	3.73181e-05	3.1373e-05	IGKC/IGHA1/IGHG1/IGLC3/IGLC2/IGLC1/IGHA2/IGHG3/IGHM/IGHG2/HLA-DPA1/THY1/TGFBR2/CCL2/IGFBP2/HLA-DQB1/JUND/CTSC/TRBC2/FCGR3A	20
GO:0019730	antimicrobial humoral response	11/232	122/18800	3.36381e-07	4.04822e-05	3.40331e-05	IGHA1/IGHA2/JCHAIN/DEFB1/IGHM/LTF/RPL30/SLPI/LYZ/CXCL14/ROMO1	11
GO:0072001	renal system development	17/232	312/18800	3.60302e-07	4.17549e-05	3.51031e-05	PODXL/ACTA2/NPHS2/LRP2/AQP2/MME/ASS1/NPNT/ENPEP/CTSH/TACSTD2/PAX8/SDC1/STAT1/SFRP1/SLC34A1/SERPINF1	17
GO:0050851	antigen receptor-mediated signaling pathway	15/232	244/18800	3.90843e-07	4.36767e-05	3.67187e-05	IGKC/IGHA1/IGHG1/IGLC3/IGLC2/IGLC1/IGHA2/IGHG3/IGHM/IGHG2/THY1/PLCG2/HLA-DQB1/LAPTM5/TRBC2	15
GO:0001655	urogenital system development	18/232	352/18800	4.11689e-07	4.44198e-05	3.73434e-05	PODXL/ACTA2/NPHS2/LRP2/AQP2/MME/ASS1/NPNT/ENPEP/CTSH/TACSTD2/PAX8/SDC1/STAT1/SFRP1/CRIP1/SLC34A1/SERPINF1	18
GO:0001895	retina homeostasis	9/232	80/18800	6.15928e-07	6.42413e-05	5.40072e-05	IGKC/IGHA1/IGHA2/IGHG3/JCHAIN/PIGR/LTF/LYZ/ALB	9
GO:0002768	immune response-regulating cell surface receptor signaling pathway	17/232	328/18800	7.23958e-07	7.3073e-05	6.14319e-05	IGKC/IGHA1/IGHG1/IGLC3/IGLC2/IGLC1/IGHA2/IGHG3/IGHM/PIGR/IGHG2/THY1/PLCG2/HLA-DQB1/LAPTM5/TRBC2/FCGR3A	17
GO:0071280	cellular response to copper ion	6/232	27/18800	7.88865e-07	7.71362e-05	6.48478e-05	MT1G/AQP1/AQP2/MT1F/MT1H/AOC1	6
GO:0051251	positive regulation of lymphocyte activation	18/232	371/18800	8.82188e-07	8.36474e-05	7.03218e-05	IGKC/IGHA1/IGHG1/IGLC3/IGLC2/IGLC1/IGHA2/IGHG3/IGHM/IGHG2/HLA-DPA1/THY1/TGFBR2/CCL2/IGFBP2/HLA-DQB1/TRBC2/FCGR3A	18
GO:0006909	phagocytosis	16/232	310/18800	1.63522e-06	0.000150488	0.000126514	IGKC/IGHA1/IGHG1/IGLC3/IGLC2/IGLC1/IGHA2/IGHG3/IGHM/IGHG2/PLCG2/CCL2/C3/GSN/TGM2/TRBC2	16
GO:0098656	anion transmembrane transport	14/232	247/18800	2.51182e-06	0.000224557	0.000188783	SLC12A3/LRP2/CLTRN/SLC3A1/SLC13A3/SLC12A1/SLC5A12/SLC25A5/SLC7A8/SLC34A1/SLC4A4/SLC13A1/SLC22A6/SLC22A8	14
GO:0050871	positive regulation of B cell activation	11/232	152/18800	3.00132e-06	0.000260865	0.000219307	IGKC/IGHA1/IGHG1/IGLC3/IGLC2/IGLC1/IGHA2/IGHG3/IGHM/IGHG2/TRBC2	11
GO:0010043	response to zinc ion	7/232	53/18800	3.78659e-06	0.000320222	0.000269209	SOD2/MT1G/ASS1/MT1F/MT1H/CRIP1/KHK	7
GO:0042113	B cell activation	16/232	336/18800	4.60946e-06	0.000379552	0.000319087	IGKC/IGHA1/IGHG1/IGLC3/IGLC2/IGLC1/IGHA2/IGHG3/IGHM/IGHG2/PLCG2/SLC25A5/LAPTM5/SFRP1/TRBC2/MZB1	16
GO:0002429	immune response-activating cell surface receptor signaling pathway	15/232	300/18800	5.12192e-06	0.000400662	0.000336833	IGKC/IGHA1/IGHG1/IGLC3/IGLC2/IGLC1/IGHA2/IGHG3/IGHM/IGHG2/THY1/PLCG2/HLA-DQB1/LAPTM5/TRBC2	15
GO:0002757	immune response-activating signal transduction	15/232	300/18800	5.12192e-06	0.000400662	0.000336833	IGKC/IGHA1/IGHG1/IGLC3/IGLC2/IGLC1/IGHA2/IGHG3/IGHM/IGHG2/THY1/PLCG2/HLA-DQB1/LAPTM5/TRBC2	15
GO:0098883	synapse pruning	4/232	11/18800	6.96742e-06	0.000531733	0.000447024	C1QA/C1QB/C3/C1QC	4
GO:0010038	response to metal ion	16/232	351/18800	7.99861e-06	0.000595896	0.000500966	SOD2/MT1G/AQP1/AQP2/PLCG2/IGFBP2/ASS1/JUND/SDC1/MT1F/MT1H/CRIP1/SLC34A1/SERPINF1/KHK/AOC1	16
GO:0033273	response to vitamin	8/232	83/18800	8.48216e-06	0.000617225	0.000518896	SPP1/SOD2/COL1A1/POSTN/SRSF2/SFRP1/SLC34A1/KL	8
GO:0019731	antibacterial humoral response	7/232	60/18800	8.81723e-06	0.000627025	0.000527135	IGHA1/IGHA2/JCHAIN/DEFB1/IGHM/LTF/SLPI	7
GO:0002764	immune response-regulating signaling pathway	19/232	482/18800	9.11267e-06	0.000633634	0.000532691	IGKC/IGHA1/IGHG1/IGLC3/IGLC2/IGLC1/IGHA2/IGHG3/IGHM/PIGR/LTF/IGHG2/THY1/PLCG2/HLA-DQB1/CTSH/LAPTM5/TRBC2/FCGR3A	19
GO:0046688	response to copper ion	6/232	41/18800	1.03723e-05	0.00070554	0.000593142	MT1G/AQP1/AQP2/MT1F/MT1H/AOC1	6
GO:1901652	response to peptide	19/232	491/18800	1.18186e-05	0.000786818	0.000661472	COL3A1/IGFBP5/COL1A1/VIM/CCN2/SPINK1/RPL23/ASS1/JUND/CA2/STAT1/SLC22A12/SLC34A1/KL/HADH/SERPINF1/STAT2/KHK/MZB1	19
GO:0009636	response to toxic substance	13/232	247/18800	1.2805e-05	0.000834729	0.00070175	GPX3/SOD2/APOE/MT1G/ALB/ASS1/MGST3/SDC1/SLC7A8/MT1F/MT1H/SLC47A2/SLC22A8	13
GO:0006575	cellular modified amino acid metabolic process	11/232	188/18800	2.26838e-05	0.00144852	0.00121776	SOD2/NAT8/GATM/ASS1/PAX8/CKB/BBOX1/CLIC5/BHMT/BHMT2/SHMT1	11
GO:0009991	response to extracellular stimulus	18/232	479/18800	2.97155e-05	0.0018596	0.00156335	SPP1/SOD2/APOE/COL1A1/SPINK1/POSTN/AQP2/TGFBR2/ALB/IGFBP2/ASS1/STAT1/SRSF2/SFRP1/SLC34A1/KL/SLC6A19/AOC1	18
GO:0002274	myeloid leukocyte activation	12/232	232/18800	3.28159e-05	0.00201335	0.00169261	PTGDS/FN1/MT1G/CLU/C1QA/PLCG2/GRN/TGFBR2/ITGB6/JUND/CTSC/SBNO2	12
GO:0031667	response to nutrient levels	17/232	446/18800	4.15992e-05	0.00250315	0.00210438	SPP1/SOD2/APOE/COL1A1/SPINK1/POSTN/TGFBR2/ALB/IGFBP2/ASS1/STAT1/SRSF2/SFRP1/SLC34A1/KL/SLC6A19/AOC1	17
GO:0043434	response to peptide hormone	16/232	404/18800	4.46284e-05	0.00263476	0.00221502	COL3A1/IGFBP5/COL1A1/CCN2/SPINK1/ASS1/JUND/CA2/STAT1/SLC22A12/SLC34A1/KL/HADH/STAT2/KHK/MZB1	16
GO:1990000	amyloid fibril formation	5/232	34/18800	5.69549e-05	0.00330022	0.00277447	APOE/CLU/NAT8/CRYAB/GSN	5
GO:0060263	regulation of respiratory burst	4/232	18/18800	6.03592e-05	0.00343389	0.00288685	IGHA1/IGHA2/JCHAIN/GRN	4
GO:0002526	acute inflammatory response	8/232	113/18800	8.01695e-05	0.00447947	0.00376586	IGHG1/FN1/C3/ASS1/SERPINA3/KL/SAA1/FCGR3A	8
GO:0003014	renal system process	8/232	114/18800	8.53162e-05	0.00468341	0.00393731	IGHA1/IGHA2/JCHAIN/AQP1/AQP2/GSN/SLC22A12/SLC22A6	8
GO:0050829	defense response to Gram-negative bacterium	7/232	87/18800	0.000100641	0.00542938	0.00456444	DEFB1/IGHM/LTF/RPL30/AQP1/LYZ/ROMO1	7
GO:0098754	detoxification	9/232	150/18800	0.000104494	0.00554172	0.00465888	GPX3/SOD2/APOE/MT1G/ALB/MGST3/MT1F/MT1H/SLC47A2	9
GO:0097242	amyloid-beta clearance	5/232	39/18800	0.000112082	0.00584506	0.0049139	APOE/CLU/LRP2/C3/MME	5
GO:0150146	cell junction disassembly	4/232	21/18800	0.000114671	0.00588204	0.00494498	C1QA/C1QB/C3/C1QC	4
GO:0008037	cell recognition	11/232	228/18800	0.000129882	0.00655483	0.0055106	IGKC/IGHA1/IGHG1/IGLC3/IGLC2/IGLC1/IGHA2/IGHG3/IGHM/IGHG2/TRBC2	11
GO:0071248	cellular response to metal ion	10/232	191/18800	0.000135071	0.00670854	0.00563981	MT1G/AQP1/AQP2/PLCG2/JUND/MT1F/MT1H/SLC34A1/SERPINF1/AOC1	10
GO:0006091	generation of precursor metabolites and energy	17/232	494/18800	0.000144495	0.00706445	0.00593903	SOD2/ALDOB/COX6C/NDUFA1/SUCLG1/COX7A2/GHITM/ATP5PO/NDUFV1/IDH2/CYB5A/ATP5F1C/SLC4A4/KL/AK4/KHK/NOX4	17
GO:0052547	regulation of peptidase activity	16/232	456/18800	0.000182099	0.00876598	0.00736949	LTF/FN1/CCN2/SPINK1/SLPI/AQP1/TIMP3/CRYAB/GRN/C3/CTSH/SERPINA3/GSN/HSPE1/LAPTM5/SERPINF1	16
GO:2000425	regulation of apoptotic cell clearance	3/232	10/18800	0.000208808	0.00989942	0.00832237	CCL2/C3/TGM2	3
GO:0042476	odontogenesis	8/232	130/18800	0.000212753	0.00993589	0.00835303	COL1A2/COL1A1/HTRA1/AQP1/ITGB6/SDC1/SLC34A1/FAM20A	8

## Sheet: Supplementary Data 8
Supplementary Data 8: Reactome analysis on Acute Kidney Injury (AKI) study using 10X Visium. P-values are one-sided Fisher's exact test adjusted by FDR.
	ID	Description	GeneRatio	BgRatio	pvalue	p.adjust	qvalue	geneID	Count
R-HSA-156842	R-HSA-156842	Eukaryotic Translation Elongation	17/176	93/10891	9.53742e-14	2.66571e-11	2.23878e-11	RPL37/RPL37A/RPL34/RPS29/RPS26/RPL31/RPS25/RPL36A/RPS21/RPL38/RPL23/RPL30/RPL23A/RPL27/RPL24/RPS10/EEF1B2	17
R-HSA-72764	R-HSA-72764	Eukaryotic Translation Termination	17/176	93/10891	9.53742e-14	2.66571e-11	2.23878e-11	RPL37/RPL37A/RPL34/RPS29/RPS26/RPL31/RPS25/RPL36A/RPS21/RPL38/RPL23/RPL30/RPL23A/RPL27/RPL24/RPS10/TRMT112	17
R-HSA-156902	R-HSA-156902	Peptide chain elongation	16/176	89/10891	6.89927e-13	9.64174e-11	8.09757e-11	RPL37/RPL37A/RPL34/RPS29/RPS26/RPL31/RPS25/RPL36A/RPS21/RPL38/RPL23/RPL30/RPL23A/RPL27/RPL24/RPS10	16
R-HSA-192823	R-HSA-192823	Viral mRNA Translation	16/176	89/10891	6.89927e-13	9.64174e-11	8.09757e-11	RPL37/RPL37A/RPL34/RPS29/RPS26/RPL31/RPS25/RPL36A/RPS21/RPL38/RPL23/RPL30/RPL23A/RPL27/RPL24/RPS10	16
R-HSA-2408557	R-HSA-2408557	Selenocysteine synthesis	16/176	93/10891	1.40758e-12	1.57368e-10	1.32165e-10	RPL37/RPL37A/RPL34/RPS29/RPS26/RPL31/RPS25/RPL36A/RPS21/RPL38/RPL23/RPL30/RPL23A/RPL27/RPL24/RPS10	16
R-HSA-975956	R-HSA-975956	Nonsense Mediated Decay (NMD) independent of the Exon Junction Complex (EJC)	16/176	95/10891	1.98362e-12	1.84808e-10	1.5521e-10	RPL37/RPL37A/RPL34/RPS29/RPS26/RPL31/RPS25/RPL36A/RPS21/RPL38/RPL23/RPL30/RPL23A/RPL27/RPL24/RPS10	16
R-HSA-72689	R-HSA-72689	Formation of a pool of free 40S subunits	16/176	101/10891	5.28544e-12	3.6932e-10	3.10172e-10	RPL37/RPL37A/RPL34/RPS29/RPS26/RPL31/RPS25/RPL36A/RPS21/RPL38/RPL23/RPL30/RPL23A/RPL27/RPL24/RPS10	16
R-HSA-9633012	R-HSA-9633012	Response of EIF2AK4 (GCN2) to amino acid deficiency	16/176	101/10891	5.28544e-12	3.6932e-10	3.10172e-10	RPL37/RPL37A/RPL34/RPS29/RPS26/RPL31/RPS25/RPL36A/RPS21/RPL38/RPL23/RPL30/RPL23A/RPL27/RPL24/RPS10	16
R-HSA-156827	R-HSA-156827	L13a-mediated translational silencing of Ceruloplasmin expression	16/176	111/10891	2.34399e-11	1.37039e-09	1.15092e-09	RPL37/RPL37A/RPL34/RPS29/RPS26/RPL31/RPS25/RPL36A/RPS21/RPL38/RPL23/RPL30/RPL23A/RPL27/RPL24/RPS10	16
R-HSA-1799339	R-HSA-1799339	SRP-dependent cotranslational protein targeting to membrane	16/176	112/10891	2.69666e-11	1.37039e-09	1.15092e-09	RPL37/RPL37A/RPL34/RPS29/RPS26/RPL31/RPS25/RPL36A/RPS21/RPL38/RPL23/RPL30/RPL23A/RPL27/RPL24/RPS10	16
R-HSA-72706	R-HSA-72706	GTP hydrolysis and joining of the 60S ribosomal subunit	16/176	112/10891	2.69666e-11	1.37039e-09	1.15092e-09	RPL37/RPL37A/RPL34/RPS29/RPS26/RPL31/RPS25/RPL36A/RPS21/RPL38/RPL23/RPL30/RPL23A/RPL27/RPL24/RPS10	16
R-HSA-927802	R-HSA-927802	Nonsense-Mediated Decay (NMD)	16/176	115/10891	4.07049e-11	1.75031e-09	1.46999e-09	RPL37/RPL37A/RPL34/RPS29/RPS26/RPL31/RPS25/RPL36A/RPS21/RPL38/RPL23/RPL30/RPL23A/RPL27/RPL24/RPS10	16
R-HSA-975957	R-HSA-975957	Nonsense Mediated Decay (NMD) enhanced by the Exon Junction Complex (EJC)	16/176	115/10891	4.07049e-11	1.75031e-09	1.46999e-09	RPL37/RPL37A/RPL34/RPS29/RPS26/RPL31/RPS25/RPL36A/RPS21/RPL38/RPL23/RPL30/RPL23A/RPL27/RPL24/RPS10	16
R-HSA-2408522	R-HSA-2408522	Selenoamino acid metabolism	16/176	118/10891	6.06767e-11	2.41516e-09	2.02836e-09	RPL37/RPL37A/RPL34/RPS29/RPS26/RPL31/RPS25/RPL36A/RPS21/RPL38/RPL23/RPL30/RPL23A/RPL27/RPL24/RPS10	16
R-HSA-72613	R-HSA-72613	Eukaryotic Translation Initiation	16/176	119/10891	6.91281e-11	2.41516e-09	2.02836e-09	RPL37/RPL37A/RPL34/RPS29/RPS26/RPL31/RPS25/RPL36A/RPS21/RPL38/RPL23/RPL30/RPL23A/RPL27/RPL24/RPS10	16
R-HSA-72737	R-HSA-72737	Cap-dependent Translation Initiation	16/176	119/10891	6.91281e-11	2.41516e-09	2.02836e-09	RPL37/RPL37A/RPL34/RPS29/RPS26/RPL31/RPS25/RPL36A/RPS21/RPL38/RPL23/RPL30/RPL23A/RPL27/RPL24/RPS10	16
R-HSA-168273	R-HSA-168273	Influenza Viral RNA Transcription and Replication	16/176	135/10891	4.7377e-10	1.5561e-08	1.30689e-08	RPL37/RPL37A/RPL34/RPS29/RPS26/RPL31/RPS25/RPL36A/RPS21/RPL38/RPL23/RPL30/RPL23A/RPL27/RPL24/RPS10	16
R-HSA-9711097	R-HSA-9711097	Cellular response to starvation	17/176	156/10891	5.01071e-10	1.5561e-08	1.30689e-08	RPL37/RPL37A/RPL34/RPS29/RPS26/RPL31/RPS25/RPL36A/RPS21/RPL38/RPL23/RPL30/RPL23A/RPL27/RPL24/RPS10/ATP6V0B	17
R-HSA-71291	R-HSA-71291	Metabolism of amino acids and derivatives	25/176	374/10891	1.43914e-09	4.23411e-08	3.556e-08	RPL37/RPL37A/RPL34/RPS29/RPS26/RPL31/RPS25/RPL36A/RPS21/RPL38/RPL23/RPL30/RPL23A/RPL27/RPL24/GATM/RPS10/ASS1/CKB/ECHS1/BBOX1/BHMT/BHMT2/PRODH2/SHMT1	25
R-HSA-9010553	R-HSA-9010553	Regulation of expression of SLITs and ROBOs	17/176	171/10891	2.10014e-09	5.8699e-08	4.92981e-08	RPL37/RPL37A/RPL34/RPS29/RPS26/RPL31/RPS25/RPL36A/RPS21/RPL38/RPL23/RPL30/RPL23A/RPL27/RPL24/RPS10/RBX1	17
R-HSA-168255	R-HSA-168255	Influenza Infection	16/176	156/10891	4.0599e-09	1.08071e-07	9.07627e-08	RPL37/RPL37A/RPL34/RPS29/RPS26/RPL31/RPS25/RPL36A/RPS21/RPL38/RPL23/RPL30/RPL23A/RPL27/RPL24/RPS10	16
R-HSA-8868773	R-HSA-8868773	rRNA processing in the nucleus and cytosol	17/176	194/10891	1.43808e-08	3.65402e-07	3.06881e-07	RPL37/RPL37A/RPL34/RPS29/RPS26/RPL31/RPS25/RPL36A/RPS21/RPL38/RPL23/RPL30/RPL23A/RPL27/RPL24/RPS10/TRMT112	17
R-HSA-72312	R-HSA-72312	rRNA processing	17/176	204/10891	3.04698e-08	7.40548e-07	6.21946e-07	RPL37/RPL37A/RPL34/RPS29/RPS26/RPL31/RPS25/RPL36A/RPS21/RPL38/RPL23/RPL30/RPL23A/RPL27/RPL24/RPS10/TRMT112	17
R-HSA-6791226	R-HSA-6791226	Major pathway of rRNA processing in the nucleolus and cytosol	16/176	184/10891	4.35917e-08	1.01532e-06	8.52715e-07	RPL37/RPL37A/RPL34/RPS29/RPS26/RPL31/RPS25/RPL36A/RPS21/RPL38/RPL23/RPL30/RPL23A/RPL27/RPL24/RPS10	16
R-HSA-376176	R-HSA-376176	Signaling by ROBO receptors	17/176	218/10891	8.09824e-08	1.81077e-06	1.52076e-06	RPL37/RPL37A/RPL34/RPS29/RPS26/RPL31/RPS25/RPL36A/RPS21/RPL38/RPL23/RPL30/RPL23A/RPL27/RPL24/RPS10/RBX1	17
R-HSA-2173782	R-HSA-2173782	Binding and Uptake of Ligands by Scavenger Receptors	8/176	42/10891	2.9301e-07	6.29972e-06	5.29079e-06	JCHAIN/COL3A1/APOE/COL1A2/COL1A1/ALB/STAB1/SAA1	8
R-HSA-977606	R-HSA-977606	Regulation of Complement cascade	8/176	47/10891	7.28714e-07	1.50871e-05	1.26708e-05	C7/CLU/C1QA/C1QB/C3/CFB/C1QC/CFI	8
R-HSA-72766	R-HSA-72766	Translation	18/176	291/10891	1.05899e-06	2.1142e-05	1.7756e-05	RPL37/RPL37A/RPL34/RPS29/RPS26/RPL31/RPS25/RPL36A/RPS21/RPL38/RPL23/RPL30/RPL23A/RPL27/RPL24/RPS10/EEF1B2/TRMT112	18
R-HSA-425407	R-HSA-425407	SLC-mediated transmembrane transport	16/176	250/10891	2.79246e-06	5.3827e-05	4.52064e-05	SLC12A3/SLC3A1/SLC13A3/SLC12A1/SLC5A2/SLC5A12/SLC25A5/SLC7A8/SLC22A12/SLC34A1/SLC47A2/SLC4A4/SLC13A1/SLC6A19/SLC22A6/SLC22A8	16
R-HSA-166658	R-HSA-166658	Complement cascade	8/176	58/10891	3.81823e-06	7.11464e-05	5.9752e-05	C7/CLU/C1QA/C1QB/C3/CFB/C1QC/CFI	8
R-HSA-166663	R-HSA-166663	Initial triggering of complement	5/176	23/10891	2.76676e-05	0.000498909	0.000419006	C1QA/C1QB/C3/CFB/C1QC	5
R-HSA-3000170	R-HSA-3000170	Syndecan interactions	5/176	27/10891	6.29917e-05	0.00110039	0.000924155	COL3A1/COL1A2/FN1/COL1A1/SDC1	5
R-HSA-5619102	R-HSA-5619102	SLC transporter disorders	8/176	98/10891	0.000181132	0.00306827	0.00257688	SLC12A3/SLC3A1/SLC12A1/SLC5A2/SLC22A12/SLC34A1/SLC4A4/SLC6A19	8
R-HSA-381426	R-HSA-381426	Regulation of Insulin-like Growth Factor (IGF) transport and uptake by Insulin-like Growth Factor Binding Proteins (IGFBPs)	9/176	125/10891	0.000187856	0.00308857	0.00259393	SPP1/APOE/IGFBP5/FN1/ALB/C3/IGFBP2/PRSS23/FAM20A	9
R-HSA-3000480	R-HSA-3000480	Scavenging by Class A Receptors	4/176	19/10891	0.000211305	0.00337484	0.00283434	COL3A1/APOE/COL1A2/COL1A1	4
R-HSA-425393	R-HSA-425393	Transport of inorganic cations/anions and amino acids/oligopeptides	8/176	108/10891	0.000353432	0.00519917	0.0043665	SLC12A3/SLC3A1/SLC12A1/SLC5A12/SLC7A8/SLC34A1/SLC4A4/SLC6A19	8
R-HSA-6785807	R-HSA-6785807	Interleukin-4 and Interleukin-13 signaling	8/176	108/10891	0.000353432	0.00519917	0.0043665	COL1A2/FN1/VIM/MUC1/LCN2/CCL2/STAT1/SAA1	8
R-HSA-8957275	R-HSA-8957275	Post-translational protein phosphorylation	8/176	108/10891	0.000353432	0.00519917	0.0043665	SPP1/APOE/IGFBP5/FN1/ALB/C3/PRSS23/FAM20A	8
R-HSA-425366	R-HSA-425366	Transport of bile salts and organic acids; metal ions and amine compounds	7/176	85/10891	0.000436716	0.0062596	0.00525709	SLC13A3/SLC22A12/SLC47A2/SLC13A1/SLC6A19/SLC22A6/SLC22A8	7
R-HSA-8964058	R-HSA-8964058	HDL remodeling	3/176	10/10891	0.000457966	0.00640007	0.00537507	APOE/ALB/PLTP	3
R-HSA-1428517	R-HSA-1428517	The citric acid (TCA) cycle and respiratory electron transport	10/176	178/10891	0.000618109	0.00828169	0.00695534	COX6C/COX7B/NDUFA1/SUCLG1/ATP5MC3/COX6B1/ATP5PO/NDUFV1/IDH2/ATP5F1C	10
R-HSA-5661231	R-HSA-5661231	Metallothioneins bind metals	3/176	11/10891	0.000622238	0.00828169	0.00695534	MT1G/MT1F/MT1H	3
R-HSA-6798695	R-HSA-6798695	Neutrophil degranulation	18/176	482/10891	0.000791775	0.0102931	0.00864459	PIGR/LTF/SLPI/OLFM4/LCN2/LYZ/GRN/CTSA/C3/MME/ANPEP/CTSH/SERPINA3/GSN/PGRMC1/METTL7A/CTSC/AOC1	18
R-HSA-163200	R-HSA-163200	Respiratory electron transport; ATP synthesis by chemiosmotic coupling; and heat production by uncoupling proteins.	8/176	127/10891	0.00103853	0.0131941	0.011081	COX6C/COX7B/NDUFA1/ATP5MC3/COX6B1/ATP5PO/NDUFV1/ATP5F1C	8
R-HSA-9754678	R-HSA-9754678	SARS-CoV-2 modulates host translation machinery	5/176	50/10891	0.00122493	0.0152164	0.0127794	RPS29/RPS26/RPS25/RPS21/RPS10	5
R-HSA-8874081	R-HSA-8874081	MET activates PTK2 signaling	4/176	30/10891	0.00130068	0.0152933	0.012844	COL3A1/COL1A2/FN1/COL1A1	4
R-HSA-166786	R-HSA-166786	Creation of C4 and C2 activators	3/176	14/10891	0.00132452	0.0152933	0.012844	C1QA/C1QB/C1QC	3
R-HSA-5660526	R-HSA-5660526	Response to metal ions	3/176	14/10891	0.00132452	0.0152933	0.012844	MT1G/MT1F/MT1H	3
R-HSA-72695	R-HSA-72695	Formation of the ternary complex; and subsequently; and subsequently the 43S complex	5/176	51/10891	0.00134056	0.0152933	0.012844	RPS29/RPS26/RPS25/RPS21/RPS10	5
R-HSA-549132	R-HSA-549132	Organic cation/anion/zwitterion transport	3/176	15/10891	0.00163608	0.0182914	0.015362	SLC22A12/SLC22A6/SLC22A8	3
R-HSA-114604	R-HSA-114604	GPVI-mediated activation cascade	4/176	35/10891	0.00233396	0.0251876	0.0211537	COL1A2/COL1A1/PLCG2/RHOB	4
R-HSA-72649	R-HSA-72649	Translation initiation complex formation	5/176	58/10891	0.00238809	0.0251876	0.0211537	RPS29/RPS26/RPS25/RPS21/RPS10	5
R-HSA-72702	R-HSA-72702	Ribosomal scanning and start codon recognition	5/176	58/10891	0.00238809	0.0251876	0.0211537	RPS29/RPS26/RPS25/RPS21/RPS10	5
R-HSA-216083	R-HSA-216083	Integrin cell surface interactions	6/176	85/10891	0.00249105	0.0257105	0.0215929	SPP1/COL3A1/COL1A2/FN1/COL1A1/ITGB6	6
R-HSA-3000171	R-HSA-3000171	Non-integrin membrane-ECM interactions	5/176	59/10891	0.00257565	0.0257105	0.0215929	COL3A1/COL1A2/FN1/COL1A1/SDC1	5
R-HSA-72662	R-HSA-72662	Activation of the mRNA upon binding of the cap-binding complex and eIFs; and subsequent binding to 43S	5/176	59/10891	0.00257565	0.0257105	0.0215929	RPS29/RPS26/RPS25/RPS21/RPS10	5
R-HSA-163210	R-HSA-163210	Formation of ATP by chemiosmotic coupling	3/176	18/10891	0.0028315	0.0272898	0.0229192	ATP5MC3/ATP5PO/ATP5F1C	3
R-HSA-2022377	R-HSA-2022377	Metabolism of Angiotensinogen to Angiotensins	3/176	18/10891	0.0028315	0.0272898	0.0229192	MME/ANPEP/ENPEP	3
R-HSA-8875878	R-HSA-8875878	MET promotes cell motility	4/176	41/10891	0.00418767	0.0396764	0.033322	COL3A1/COL1A2/FN1/COL1A1	4

## Sheet: Supplementary Data 9
Supplementary Data 9: Disease Ontology analysis on Acute Kidney Injury (AKI) study using 10X visium. P-values are one-sided Fisher's exact test adjusted by FDR.
	ID	Description	GeneRatio	BgRatio	pvalue	p.adjust	qvalue	geneID	Count
DOID:18	DOID:18	urinary system disease	35/162	478/8007	1.43e-11	8.3e-09	5.68e-09	6696/7369/6648/1281/348/5730/2335/1191/1490/7827/4036/10631/4582/359/5745/3934/6347/213/6519/718/4311/6557/3119/3727/6524/760/6772/116085/3875/6569/8671/9365/8029/340024/9356	35
DOID:557	DOID:557	kidney disease	34/162	461/8007	2.43e-11	8.3e-09	5.68e-09	6696/7369/6648/1281/348/5730/2335/1191/1490/7827/4036/10631/359/5745/3934/6347/213/6519/718/4311/6557/3119/3727/6524/760/6772/116085/3875/6569/8671/9365/8029/340024/9356	34
DOID:263	DOID:263	kidney cancer	30/162	437/8007	2.48e-09	5.65e-07	3.86e-07	6696/7369/4316/6648/5420/348/3488/4057/4495/1191/1490/7827/4582/1014/358/5745/7048/6347/4311/3485/445/3119/7849/6772/3875/6422/8671/341/3795/23600	30
DOID:3996	DOID:3996	urinary system cancer	32/162	500/8007	3.82e-09	6.51e-07	4.45e-07	6696/7369/4316/6648/5420/348/3488/4057/4495/1191/7431/1490/7827/10631/4582/1014/358/5745/7048/6347/4311/3485/445/3119/7849/6772/3875/6422/8671/341/3795/23600	32
DOID:4450	DOID:4450	renal cell carcinoma	25/162	342/8007	1.84e-08	2.5e-06	1.71e-06	6696/4316/6648/348/3488/4057/4495/1191/4582/1014/358/7048/6347/4311/3485/445/3119/7849/6772/3875/6422/8671/341/3795/23600	25
DOID:4451	DOID:4451	renal carcinoma	26/162	380/8007	3.59e-08	4.09e-06	2.79e-06	6696/4316/6648/348/3488/4057/4495/1191/4582/1014/358/5745/7048/6347/4311/3485/445/3119/7849/6772/3875/6422/8671/341/3795/23600	26
DOID:10871	DOID:10871	age related macular degeneration	11/162	72/8007	1.72e-07	1.47e-05	1.01e-05	2878/4316/6648/348/5654/7078/6347/718/629/3426/5176	11
DOID:2007	DOID:2007	degeneration of macula and posterior pole	11/162	72/8007	1.72e-07	1.47e-05	1.01e-05	2878/4316/6648/348/5654/7078/6347/718/629/3426/5176	11
DOID:4448	DOID:4448	macular degeneration	11/162	74/8007	2.3e-07	1.75e-05	1.19e-05	2878/4316/6648/348/5654/7078/6347/718/629/3426/5176	11
DOID:299	DOID:299	adenocarcinoma	15/162	158/8007	6.14e-07	4.19e-05	2.86e-05	2878/4316/6648/5420/4582/358/7070/5745/7048/6273/3856/3880/3875/6275/6470	15
DOID:26	DOID:26	pancreas disease	15/162	171/8007	1.69e-06	0.00010476	7.16e-05	6696/1672/6648/348/4057/6690/359/3934/6347/3119/3856/3336/760/6772/3033	15
DOID:1074	DOID:1074	kidney failure	14/162	156/8007	2.91e-06	0.00016526	0.000113	6696/348/5730/2335/7827/5745/3934/6347/718/6557/116085/9365/340024/9356	14
DOID:3480	DOID:3480	uveal disease	8/162	46/8007	3.21e-06	0.00016817	0.00011498	6648/348/1191/3934/6347/3119/1152/5176	8
DOID:2921	DOID:2921	glomerulonephritis	10/162	79/8007	3.77e-06	0.00018386	0.00012571	6648/1281/348/1191/7827/3934/6347/4311/6557/3727	10
DOID:4606	DOID:4606	bile duct cancer	13/162	140/8007	4.57e-06	0.00019485	0.00013323	6696/4316/5420/348/7431/10631/4582/358/3934/4311/6382/3880/1890	13
DOID:4897	DOID:4897	bile duct carcinoma	13/162	140/8007	4.57e-06	0.00019485	0.00013323	6696/4316/5420/348/7431/10631/4582/358/3934/4311/6382/3880/1890	13
DOID:688	DOID:688	embryonal cancer	22/162	373/8007	5.42e-06	0.00021748	0.0001487	4316/6648/5420/348/10158/6590/10631/4582/5745/3934/6273/3485/445/3856/388/3336/6382/3880/4494/3875/6422/6470	22
DOID:2994	DOID:2994	germ cell cancer	23/162	410/8007	7.49e-06	0.00027222	0.00018613	4316/6648/5420/348/10158/6590/10631/4582/358/5745/3934/6273/3485/445/3856/388/3336/6382/3880/4494/3875/6422/6470	23
DOID:4766	DOID:4766	embryoma	21/162	352/8007	7.58e-06	0.00027222	0.00018613	4316/6648/348/10158/6590/10631/4582/5745/3934/6273/3485/445/3856/388/3336/6382/3880/4494/3875/6422/6470	21
DOID:120	DOID:120	female reproductive organ cancer	24/162	455/8007	1.32e-05	0.00043979	0.0003007	378938/4316/6648/1490/6590/10631/4582/7070/7078/3934/2896/4311/290/3485/3119/4070/7849/3336/6382/7052/3880/3429/6275/1890	24
DOID:4607	DOID:4607	biliary tract cancer	14/162	178/8007	1.35e-05	0.00043979	0.0003007	6696/4316/5420/348/7431/10631/4582/358/3934/4311/4070/6382/3880/1890	14
DOID:13141	DOID:13141	uveitis	6/162	28/8007	1.63e-05	0.00050194	0.0003432	6648/3934/6347/3119/1152/5176	6
DOID:3908	DOID:3908	non-small cell lung carcinoma	23/162	431/8007	1.69e-05	0.00050194	0.0003432	6696/4316/6648/348/5284/2335/1490/10631/4582/5745/7048/6273/290/2934/4070/3856/388/3880/3875/6422/6275/1890/6288	23
DOID:4556	DOID:4556	lung large cell carcinoma	4/162	2022-09-07	1.88e-05	0.00053422	0.00036527	7048/3856/3880/3875	4
DOID:4989	DOID:4989	pancreatitis	11/162	117/8007	2.26e-05	0.00061648	0.00042152	6696/1672/6648/4057/6690/3934/6347/3119/3856/3336/760	11
DOID:403	DOID:403	mouth disease	14/162	188/8007	2.51e-05	0.00065958	0.00045098	1672/1278/4057/1277/6690/6590/3934/4069/6347/3119/7052/1075/54757/2214	14
DOID:10155	DOID:10155	intestinal cancer	18/162	300/8007	3.31e-05	0.00083569	0.0005714	4316/6648/5420/348/7431/10631/4582/10562/7078/3934/7048/3694/4070/3336/6772/3875/1890/5176	18
DOID:10534	DOID:10534	stomach cancer	17/162	274/8007	3.63e-05	0.00088456	0.00060482	6696/4316/6648/1278/6876/6590/10631/4582/10562/5336/6347/6273/3485/3426/6382/3880/6422	17
DOID:10952	DOID:10952	nephritis	12/162	147/8007	3.96e-05	0.00093176	0.00063709	6696/6648/1281/348/1191/7827/3934/6347/4311/6557/3119/3727	12
DOID:4896	DOID:4896	bile duct adenocarcinoma	11/162	128/8007	5.23e-05	0.00115142	0.00078728	6696/4316/5420/7431/10631/4582/358/3934/4311/3880/1890	11
DOID:4947	DOID:4947	cholangiocarcinoma	11/162	128/8007	5.23e-05	0.00115142	0.00078728	6696/4316/5420/7431/10631/4582/358/3934/4311/3880/1890	11
DOID:9252	DOID:9252	amino acid metabolic disorder	5/162	22/8007	6.35e-05	0.00134568	0.00092011	348/6347/6519/445/635	5
DOID:9256	DOID:9256	colorectal cancer	17/162	287/8007	6.51e-05	0.00134568	0.00092011	4316/6648/5420/348/10631/4582/10562/7078/3934/7048/3694/4070/3336/6772/3875/1890/5176	17
DOID:5672	DOID:5672	large intestine cancer	17/162	288/8007	6.8e-05	0.00136395	0.00093259	4316/6648/5420/348/10631/4582/10562/7078/3934/7048/3694/4070/3336/6772/3875/1890/5176	17
DOID:8466	DOID:8466	retinal degeneration	16/162	261/8007	7.19e-05	0.00139534	0.00095406	2878/4316/6648/348/1191/5654/358/7078/6347/718/629/3119/2934/3426/6422/5176	16
DOID:4928	DOID:4928	intrahepatic cholangiocarcinoma	6/162	36/8007	7.37e-05	0.00139534	0.00095406	6696/7431/4582/358/4311/3880	6
DOID:4914	DOID:4914	esophagus adenocarcinoma	5/162	23/8007	7.98e-05	0.00147167	0.00100625	6648/4582/6273/6422/6275	5
DOID:5679	DOID:5679	retinal disease	19/162	358/8007	0.00010498	0.00188413	0.00128827	2878/4316/6648/348/1191/1490/5654/10631/358/7078/6347/718/4311/629/3119/2934/3426/6422/5176	19
DOID:5082	DOID:5082	liver cirrhosis	14/162	220/8007	0.00013966	0.00244222	0.00166986	4316/6648/348/2335/358/359/7048/3119/12/3856/3880/3875/1890/5176	14
DOID:10652	DOID:10652	Alzheimer's disease	21/162	430/8007	0.00014556	0.00248172	0.00169687	6648/348/5730/4057/1191/1490/5654/4036/358/1410/2896/7048/6347/718/4311/12/2934/5360/1152/341/5176	21
DOID:28	DOID:28	endocrine system disease	20/162	399/8007	0.00014943	0.00248572	0.0016996	6696/1672/6648/348/4057/1277/6690/4036/359/3934/6347/3119/7849/3856/3336/760/6772/3880/9365/3033	20
DOID:850	DOID:850	lung disease	23/162	499/8007	0.00016349	0.00262688	0.00179612	6696/1672/4316/6648/1281/348/3488/1277/1490/6590/4582/358/7078/6347/3694/3119/1512/6382/6772/3880/3875/3429/50507	23
DOID:680	DOID:680	tauopathy	21/162	434/8007	0.00016562	0.00262688	0.00179612	6648/348/5730/4057/1191/1490/5654/4036/358/1410/2896/7048/6347/718/4311/12/2934/5360/1152/341/5176	21
DOID:219	DOID:219	colon cancer	16/162	282/8007	0.00017791	0.00275766	0.00188555	4316/6648/5420/10631/4582/10562/7078/3934/7048/3694/4070/3336/6772/3875/1890/5176	16
DOID:2348	DOID:2348	arteriosclerotic cardiovascular disease	18/162	345/8007	0.00019957	0.00302453	0.00206801	6696/6648/348/5730/2335/59/4069/2896/6347/213/8490/5360/760/5184/9365/341/6288/2214	18
DOID:5241	DOID:5241	hemangioblastoma	4/162	16/8007	0.00024304	0.00360328	0.00246373	1191/358/4311/7849	4
DOID:1883	DOID:1883	hepatitis C	14/162	233/8007	0.00025459	0.0036942	0.0025259	6696/6648/348/7431/3934/6347/3119/3856/6382/6772/3875/341/6288/2214	14
DOID:10854	DOID:10854	salivary gland disease	3/162	2022-07-07	0.00026807	0.00380877	0.00260424	6690/6590/3934	3
DOID:11335	DOID:11335	sarcoidosis	8/162	84/8007	0.00027926	0.00388684	0.00265762	3514/3500/6696/1281/1277/6347/3119/6772	8
DOID:2349	DOID:2349	arteriosclerosis	18/162	356/8007	0.00029371	0.00400618	0.00273922	6696/6648/348/5730/2335/59/4069/2896/6347/213/8490/5360/760/5184/9365/341/6288/2214	18
DOID:10976	DOID:10976	membranous glomerulonephritis	4/162	17/8007	0.00031283	0.00413356	0.00282631	6648/1281/1191/4311	4
DOID:3969	DOID:3969	papillary thyroid carcinoma	9/162	108/8007	0.00032123	0.00413356	0.00282631	6696/2335/4495/10631/4582/6347/9547/7849/3880	9
DOID:552	DOID:552	pneumonia	9/162	108/8007	0.00032123	0.00413356	0.00282631	6696/4316/1281/348/3488/1277/6590/4582/6347	9
DOID:2916	DOID:2916	hypersensitivity reaction type IV disease	8/162	88/8007	0.00038455	0.00485677	0.0033208	3514/3500/6696/1281/1277/6347/3119/6772	8
DOID:8398	DOID:8398	osteoarthritis	12/162	187/8007	0.00039186	0.00485904	0.00332235	6696/6648/5730/1277/7431/5654/1410/3934/7048/388/5184/9365	12
DOID:1407	DOID:1407	anterior uveitis	3/162	2022-08-07	0.00042254	0.00505564	0.00345678	6648/3934/6347	3
DOID:9279	DOID:9279	hyperhomocysteinemia	3/162	2022-08-07	0.00042254	0.00505564	0.00345678	348/6347/635	3
DOID:1936	DOID:1936	atherosclerosis	17/162	344/8007	0.00056613	0.00665695	0.00455167	6696/6648/348/5730/2335/59/2896/6347/213/8490/5360/760/5184/9365/341/6288/2214	17
DOID:1520	DOID:1520	colon carcinoma	11/162	168/8007	0.00057903	0.0066932	0.00457646	4316/5420/4582/10562/7078/7048/3336/6772/3875/1890/5176	11
DOID:10873	DOID:10873	Kuhnt-Junius degeneration	3/162	2022-09-07	0.00062441	0.00698109	0.0047733	6648/5654/5176	3
DOID:12030	DOID:12030	panuveitis	3/162	2022-09-07	0.00062441	0.00698109	0.0047733	6648/3934/6347	3
DOID:4539	DOID:4539	labyrinthine disease	4/162	21/8007	0.00073855	0.00812401	0.00555477	1277/358/359/2214	4
DOID:3213	DOID:3213	demyelinating disease	11/162	175/8007	0.00081453	0.00880158	0.00601806	348/730/1410/2896/6347/718/3485/3119/1152/3429/2214	11
DOID:1564	DOID:1564	fungal infectious disease	7/162	76/8007	0.00082595	0.00880158	0.00601806	1672/6648/348/1191/6590/6772/2214	7
DOID:9849	DOID:9849	Meniere's disease	3/162	2022-10-07	0.00087879	0.00918172	0.00627798	358/359/2214	3
DOID:1800	DOID:1800	neuroendocrine carcinoma	4/162	22/8007	0.00088855	0.00918172	0.00627798	6696/3856/3880/3875	4
DOID:3910	DOID:3910	lung adenocarcinoma	11/162	178/8007	0.00093736	0.00954154	0.006524	6648/348/1490/4582/5745/7048/6273/4070/6275/1890/6288	11
DOID:5517	DOID:5517	stomach carcinoma	10/162	153/8007	0.00104296	0.0104603	0.00715222	6696/4316/6648/1278/6876/4582/10562/6347/6273/3485	10
DOID:12554	DOID:12554	hemolytic-uremic syndrome	4/162	23/8007	0.00105881	0.0104653	0.00715564	1191/718/629/3426	4
DOID:3426	DOID:3426	vestibular disease	3/162	2022-11-07	0.00119046	0.0111218	0.0076045	358/359/2214	3
DOID:4988	DOID:4988	alcoholic pancreatitis	3/162	2022-11-07	0.00119046	0.0111218	0.0076045	6648/6690/6347	3
DOID:9847	DOID:9847	peripheral vertigo	3/162	2022-11-07	0.00119046	0.0111218	0.0076045	358/359/2214	3
DOID:9848	DOID:9848	endolymphatic hydrops	3/162	2022-11-07	0.00119046	0.0111218	0.0076045	358/359/2214	3
DOID:1781	DOID:1781	thyroid cancer	12/162	213/8007	0.00124318	0.0113733	0.00777645	6696/6648/2335/4495/10631/4582/6347/9547/7849/388/3880/6275	12
DOID:4468	DOID:4468	clear cell adenocarcinoma	4/162	24/8007	0.00125073	0.0113733	0.00777645	2878/4582/5745/7048	4
DOID:12217	DOID:12217	Lewy body dementia	5/162	42/8007	0.00148062	0.0132866	0.0090847	6696/348/358/2896/4311	5
DOID:13580	DOID:13580	cholestasis	6/162	62/8007	0.00150759	0.013353	0.00913005	6696/4316/1490/3694/4311/3119	6
DOID:13359	DOID:13359	Ehlers-Danlos syndrome	3/162	2022-12-07	0.0015638	0.0136706	0.00934725	1281/1278/1277	3
DOID:2394	DOID:2394	ovarian cancer	15/162	312/8007	0.00158355	0.0136706	0.00934725	4316/1490/10631/7070/3934/2896/290/3485/3119/4070/7849/6382/7052/6275/1890	15
DOID:1091	DOID:1091	tooth disease	10/162	162/8007	0.00160868	0.013714	0.00937692	1672/1278/4057/1277/4069/6347/3119/1075/54757/2214	10
DOID:3978	DOID:3978	extrinsic cardiomyopathy	4/162	26/8007	0.0017052	0.0140946	0.00963717	6696/3934/6347/3119	4
DOID:820	DOID:820	myocarditis	4/162	26/8007	0.0017052	0.0140946	0.00963717	6696/3934/6347/3119	4
DOID:4138	DOID:4138	bile duct disease	7/162	86/8007	0.00171533	0.0140946	0.00963717	6696/4316/1490/3694/4311/3119/3875	7
DOID:9741	DOID:9741	biliary tract disease	7/162	87/8007	0.0018343	0.0148928	0.0101829	6696/4316/1490/3694/4311/3119/3875	7
DOID:2151	DOID:2151	malignant ovarian surface epithelial-stromal neoplasm	14/162	286/8007	0.00191565	0.0150108	0.0102636	4316/1490/10631/7070/2896/290/3485/3119/4070/7849/6382/7052/6275/1890	14
DOID:2152	DOID:2152	ovary epithelial cancer	14/162	286/8007	0.00191565	0.0150108	0.0102636	4316/1490/10631/7070/2896/290/3485/3119/4070/7849/6382/7052/6275/1890	14
DOID:4001	DOID:4001	ovarian carcinoma	14/162	286/8007	0.00191565	0.0150108	0.0102636	4316/1490/10631/7070/2896/290/3485/3119/4070/7849/6382/7052/6275/1890	14
DOID:1793	DOID:1793	pancreatic cancer	15/162	319/8007	0.0019693	0.0150108	0.0102636	4316/6648/10631/4582/5745/3934/718/4311/689/760/6382/7052/6275/1890/341	15
DOID:12571	DOID:12571	phacogenic glaucoma	3/162	13/8007	0.0020029	0.0150108	0.0102636	6648/348/1191	3
DOID:13608	DOID:13608	biliary atresia	3/162	13/8007	0.0020029	0.0150108	0.0102636	6696/4316/1490	3
DOID:13641	DOID:13641	exfoliation syndrome	3/162	13/8007	0.0020029	0.0150108	0.0102636	6648/348/1191	3
DOID:2377	DOID:2377	multiple sclerosis	10/162	169/8007	0.00220286	0.0163299	0.0111655	348/730/1410/2896/6347/718/3119/1152/3429/2214	10
DOID:3963	DOID:3963	thyroid carcinoma	11/162	200/8007	0.00239023	0.0175284	0.011985	6696/2335/4495/10631/4582/6347/9547/7849/388/3880/6275	11
DOID:576	DOID:576	proteinuria	6/162	68/8007	0.00243019	0.0176318	0.0120557	1490/7827/6347/718/6772/8029	6
DOID:345	DOID:345	uterine disease	5/162	48/8007	0.00270396	0.0194116	0.0132726	378938/6648/358/6347/635	5
DOID:655	DOID:655	inherited metabolic disorder	15/162	331/8007	0.00281247	0.0199802	0.0136614	7369/6648/348/2335/229/6347/213/6519/718/445/5184/6427/3875/635/341	15
DOID:1380	DOID:1380	endometrial cancer	7/162	97/8007	0.00340907	0.0239689	0.0163887	378938/4316/4582/4311/3336/6382/6275	7
DOID:0060049	DOID:0060049	autoimmune disease of urogenital tract	6/162	73/8007	0.00347963	0.0239708	0.01639	2335/7048/3119/3856/3880/3875	6
DOID:12236	DOID:12236	primary biliary cirrhosis	6/162	73/8007	0.00347963	0.0239708	0.01639	2335/7048/3119/3856/3880/3875	6
DOID:363	DOID:363	uterine cancer	7/162	98/8007	0.00361024	0.0246218	0.0168351	378938/4316/4582/4311/3336/6382/6275	7
DOID:2797	DOID:2797	idiopathic interstitial pneumonia	4/162	32/8007	0.00373319	0.0249119	0.0170334	4316/3488/4582/6347	4
DOID:184	DOID:184	bone cancer	12/162	243/8007	0.0037336	0.0249119	0.0170334	6696/6648/2335/1277/59/1490/4582/2197/5745/445/6275/5176	12
DOID:12679	DOID:12679	nephrocalcinosis	2/162	2022-05-07	0.00390846	0.0249119	0.0170334	6557/6569	2
DOID:13476	DOID:13476	supraglottis cancer	2/162	2022-05-07	0.00390846	0.0249119	0.0170334	7058/3880	2
DOID:3116	DOID:3116	kidney benign neoplasm	2/162	2022-05-07	0.00390846	0.0249119	0.0170334	7849/23600	2
DOID:731	DOID:731	urinary system benign neoplasm	2/162	2022-05-07	0.00390846	0.0249119	0.0170334	7849/23600	2
DOID:7763	DOID:7763	carcinoma of supraglottis	2/162	2022-05-07	0.00390846	0.0249119	0.0170334	7058/3880	2
DOID:240	DOID:240	iris disease	3/162	17/8007	0.00448753	0.0281269	0.0192317	6648/348/1191	3
DOID:3393	DOID:3393	coronary artery disease	15/162	348/8007	0.00450037	0.0281269	0.0192317	6696/6648/348/2335/10631/7078/3934/6347/213/718/2934/7058/5360/3875/341	15
DOID:2154	DOID:2154	nephroblastoma	6/162	77/8007	0.0045366	0.0281269	0.0192317	7369/5420/1490/7827/7849/6772	6
DOID:9455	DOID:9455	lipid storage disease	8/162	130/8007	0.0047571	0.0292283	0.0199848	7369/6648/348/213/5184/3875/635/341	8
DOID:15	DOID:15	reproductive system disease	16/162	386/8007	0.00492248	0.0299744	0.0204949	2878/378938/4316/6648/5730/4057/4582/358/6347/5476/718/3485/3119/10857/3426/635	16
DOID:1116	DOID:1116	pertussis	4/162	35/8007	0.00518661	0.0310287	0.0212158	7369/6347/6772/6288	4
DOID:13207	DOID:13207	proliferative diabetic retinopathy	4/162	35/8007	0.00518661	0.0310287	0.0212158	1490/10631/6347/4311	4
DOID:2730	DOID:2730	epidermolysis bullosa	3/162	18/8007	0.00530585	0.0311948	0.0213293	1277/7431/3875	3
DOID:4248	DOID:4248	coronary stenosis	3/162	18/8007	0.00530585	0.0311948	0.0213293	6696/348/6347	3
DOID:229	DOID:229	female reproductive system disease	10/162	193/8007	0.00569258	0.0323388	0.0221116	378938/4316/6648/4057/358/6347/5476/10857/3426/635	10
DOID:0070004	DOID:0070004	myeloma	14/162	323/8007	0.0057279	0.0323388	0.0221116	3538/6696/6648/3507/2335/1277/4582/3934/7048/6382/3418/6422/51655/341	14
DOID:12347	DOID:12347	osteogenesis imperfecta	2/162	2022-06-07	0.00578495	0.0323388	0.0221116	1278/1277	2
DOID:2942	DOID:2942	bronchiolitis	2/162	2022-06-07	0.00578495	0.0323388	0.0221116	6347/3429	2
DOID:5870	DOID:5870	eosinophilic pneumonia	2/162	2022-06-07	0.00578495	0.0323388	0.0221116	6696/4582	2
DOID:7941	DOID:7941	Barrett's adenocarcinoma	2/162	2022-06-07	0.00578495	0.0323388	0.0221116	6273/6275	2
DOID:2462	DOID:2462	retinal vascular disease	5/162	58/8007	0.0061561	0.0330778	0.0226169	6648/1490/10631/6347/4311	5
DOID:8947	DOID:8947	diabetic retinopathy	5/162	58/8007	0.0061561	0.0330778	0.0226169	6648/1490/10631/6347/4311	5
DOID:2871	DOID:2871	endometrial carcinoma	6/162	82/8007	0.00616991	0.0330778	0.0226169	4316/4582/4311/3336/6382/6275	6
DOID:2237	DOID:2237	hepatitis	17/162	431/8007	0.00618282	0.0330778	0.0226169	6696/6648/348/1191/7431/3113/358/3934/6347/3119/3856/6382/6772/3875/341/6288/2214	17
DOID:214	DOID:214	teeth hard tissue disease	3/162	19/8007	0.00620815	0.0330778	0.0226169	4057/4069/54757	3
DOID:2731	DOID:2731	vesiculobullous skin disease	3/162	19/8007	0.00620815	0.0330778	0.0226169	1277/7431/3875	3
DOID:255	DOID:255	hemangioma	4/162	37/8007	0.00634106	0.033524	0.022922	1191/358/4311/7849	4
DOID:0060031	DOID:0060031	autoimmune disease of gastrointestinal tract	7/162	109/8007	0.00646768	0.0339305	0.0231999	1490/3119/3856/7052/6772/3875/2214	7
DOID:4960	DOID:4960	bone marrow cancer	14/162	328/8007	0.00653835	0.0340394	0.0232743	3538/6696/6648/3507/2335/1277/4582/3934/7048/6382/3418/6422/51655/341	14
DOID:3627	DOID:3627	aortic aneurysm	5/162	60/8007	0.00710489	0.0366271	0.0250437	3514/348/2335/59/7048	5
DOID:447	DOID:447	renal tubular transport disease	3/162	20/8007	0.00719652	0.0366271	0.0250437	6557/6524/8671	3
DOID:9120	DOID:9120	amyloidosis	3/162	20/8007	0.00719652	0.0366271	0.0250437	4069/4311/6288	3
DOID:3082	DOID:3082	interstitial lung disease	9/162	170/8007	0.00748242	0.0378001	0.0258457	4316/6648/3488/4582/7078/6347/3119/6382/50507	9
DOID:14250	DOID:14250	Down syndrome	5/162	61/8007	0.00761564	0.0379114	0.0259218	348/6347/3856/760/3772	5
DOID:520	DOID:520	aortic disease	5/162	61/8007	0.00761564	0.0379114	0.0259218	3514/348/2335/59/7048	5
DOID:14004	DOID:14004	thoracic aortic aneurysm	2/162	2022-07-07	0.0079917	0.0394952	0.0270048	2335/59	2
DOID:8857	DOID:8857	lupus erythematosus	6/162	87/8007	0.00819503	0.0402087	0.0274926	3500/6648/348/3501/3934/6347	6
DOID:326	DOID:326	ischemia	10/162	204/8007	0.00831198	0.0404912	0.0276858	6648/348/1277/1191/6347/213/718/12/3336/1890	10
DOID:0050339	DOID:0050339	commensal bacterial infectious disease	4/162	40/8007	0.00837358	0.040502	0.0276931	7369/6347/6772/6288	4
DOID:104	DOID:104	bacterial infectious disease	12/162	271/8007	0.00875638	0.0420553	0.0287552	1672/7369/348/7431/4582/3934/6347/718/3119/5184/6772/6288	12

[truncated: 27 more sheets: Supplementary Data 10, Supplementary Data 11, Supplementary Data 12, Supplementary Data 13, Supplementary Data 14, Supplementary Data 15, Supplementary Data 16, Supplementary Data 17, Supplementary Data 18, Supplementary Data 19, Supplementary Data 20, Supplementary Data 21, Supplementary Data 22, Supplementary Data 23, Supplementary Data 24, Supplementary Data 25, Supplementary Data 26, Supplementary Data 27, Supplementary Data 28, Supplementary Data 29 …]
