# Supplementary material for: Dimension-agnostic and granularity-based spatially variable gene identification using BSP
Source: Nat Commun. 2023 Nov 14;14:7367. doi: 10.1038/s41467-023-43256-5 (PMC10645821; doi:10.1038/s41467-023-43256-5)
Supplement: Supplementary file 6 — Source Data [file 41467_2023_43256_MOESM6_ESM.xlsx]

## Sheet: Figure 2A
Figure 2A: Plot 2D simulation patterns
x	y	Gene in Pattern I	Gene in Pattern II	Gene in Pattern III
16.92	9.015	0	0	0
16.945	11.075	5	1	5
16.97	10.118	1	0	0
16.939	12.132	10	2	10
16.949	13.055	5	1	5
16.942	15.088	1	1	1
16.941	17.065	4	13	4
16.919	16.055	1	1	1
9.862	9.024	1	1	4
12.08	9.115	0	1	1
10.802	9.131	0	0	0
13.979	9.1	0	0	0
15.008	9.051	6	1	1
15.949	9.027	3	3	1
15.944	10.075	14	3	3
15.002	11.082	2	0	4
15.004	10.067	12	3	3
15.968	11.107	0	5	18
13.095	11.07	11	0	3
13.98	11.112	7	3	7
13.044	10.102	4	2	1
14.012	10.11	5	1	1
14.025	13.091	1	2	5
13.03	12.084	1	0	0
13.071	13.097	4	1	4
14.011	12.095	2	0	10
15.941	12.112	2	2	8
15.041	12.084	1	1	4
15.044	13.062	1	2	5
15.919	13.049	1	1	7
10.861	10.031	1	6	0
12.009	11.134	4	3	0
12.053	10.127	0	3	0
10.877	11.024	0	1	0
9.865	9.925	0	1	5
9.904	11.036	0	3	0
9.894	13.04	12	6	1
9.876	12.033	1	7	0
12.025	13.139	6	1	3
10.901	13.022	8	8	3
10.897	12.014	5	4	1
12.054	12.119	5	10	0
12.033	15.113	4	1	15
10.927	15.025	17	4	6
12.156	14.169	2	2	0
10.918	14.019	5	2	2
9.853	15.049	3	0	0
9.846	14.032	5	10	1
9.903	17.052	5	1	5
9.938	16.03	12	2	2
11.996	16.133	6	1	12
12.138	17.112	2	1	7
10.882	16.005	2	3	9
15.042	15.076	1	4	4
15.959	14.072	10	3	10
15.052	14.069	3	4	17
15.929	15.087	4	0	2
13.045	14.103	1	1	6
14.016	15.1	1	1	7
13.988	14.097	2	1	8
12.988	15.112	5	8	23
13.02	17.101	1	2	10
13.004	16.105	1	2	10
14.042	17.098	1	2	6
14.068	16.1	1	1	6
16.001	16.036	4	0	0
15.026	17.076	3	0	5
15.987	17.056	7	1	2
15.003	16.087	10	2	12
15.965	19.084	8	3	3
15.979	20.048	6	1	1
15.982	18.073	2	3	1
15.087	18.088	13	3	17
15.043	19.053	8	1	5
15.03	20.071	6	0	2
13.963	18.117	4	4	10
14.018	20.086	1	2	5
13.051	18.114	0	2	9
13.039	19.141	1	0	3
14.024	19.115	0	1	6
13.075	20.083	0	1	10
10.915	19.122	4	4	16
12.074	19.146	1	7	14
12.12	18.147	1	2	5
10.891	18.054	7	13	14
12.083	20.128	0	1	5
10.889	20.06	1	0	9
9.927	19.137	0	0	6
9.922	20.102	4	2	0
9.973	18.069	6	0	4
16.941	18.066	0	5	2
16.982	20.044	0	14	4
16.963	19.075	2	4	3
7.948	14.067	1	3	0
7.934	15.059	10	3	2
7.888	17.1	22	16	3
7.949	16.058	1	1	0
9.039	13.047	3	1	2
8.974	15.075	6	1	1
9.005	14.101	4	5	0
9.024	17.101	0	0	0
8.966	16.052	6	3	0
8.953	18.123	6	0	1
9.016	19.137	9	1	1
7.924	19.141	2	3	1
7.923	18.071	11	14	1
14.041	21.074	2	1	12
13.048	21.079	6	6	18
16.016	21.036	7	4	1
15.011	21.199	17	4	4
9.919	21.027	4	0	1
12.104	21.106	2	2	9
10.91	21.025	8	2	3
20.956	13.026	4	0	0
21.911	12.021	6	3	0
21.985	13.004	2	1	5
20.963	12.011	5	0	2
24.104	13.074	4	1	4
23.089	13.112	0	2	7
23.159	12.11	3	2	3
18.014	13.011	0	1	3
18.003	12.045	1	5	5
18.987	12.027	2	1	2
18.947	13.037	1	2	0
20.049	13.047	4	7	1
20.043	12.064	0	6	2
20.045	15.084	6	1	1
18.999	14.054	1	2	0
20.009	14.118	3	5	5
18.946	15.079	0	6	0
18.029	15.076	0	2	0
17.985	14.023	1	0	0
18.005	16.074	1	3	2
18.006	17.101	0	0	0
18.981	16.045	4	2	0
20.057	16.054	0	1	0
19.014	17.064	0	4	0
20.053	17.144	3	0	0
23.113	15.098	2	1	9
24.051	15.103	2	1	2
24.098	14.066	0	1	1
23.14	14.129	1	2	14
21.905	14.024	0	0	3
20.997	14.001	3	1	9
20.959	15.073	6	1	4
21.95	15.022	0	1	13
21.939	16.016	4	3	17
21.942	17.038	2	7	6
20.917	16.026	4	0	3
20.931	17.088	0	0	3
23.108	17.15	5	3	12
24.073	16.077	3	1	2
24.097	17.116	8	0	4
23.132	16.099	0	0	3
25.069	12.085	2	2	1
26.094	13.04	1	1	1
25.113	13.092	7	5	1
26.038	12.058	0	3	1
26.073	15.042	0	1	0
26.05	14.068	2	5	0
25.032	14.077	7	1	0
25.104	15.095	3	4	2
26.084	17.051	8	7	3
26.069	16.055	1	13	1
25.054	16.105	2	0	0
25.072	17.081	12	7	4
25.086	19.093	5	0	1
26.095	20.067	0	0	0
25.088	18.079	2	1	0
25.097	20.079	2	1	1
26.043	18.053	29	4	6
26.096	19.077	3	1	1
23.137	19.129	0	2	16
24.104	19.104	2	3	4
23.087	18.132	2	1	4
24.109	18.089	4	2	8
24.106	20.115	2	2	13
23.144	20.121	5	3	24
21.965	20.01	2	2	10
20.908	18.049	3	2	11
20.985	20.071	3	0	0
20.969	18.993	1	1	12
21.965	19.016	0	1	9
21.939	18.025	1	0	2
19.012	19.025	2	11	2
20.06	19.068	7	3	2
18.977	18.073	15	8	1
20.064	20.082	8	6	8
18.996	20.044	7	4	0
20.104	18.051	0	0	1
17.994	18.082	0	3	1
17.979	19.059	1	5	1
8.957	11.091	0	3	1
8.997	10.052	1	11	9
9.04	12.046	0	1	1
9.006	20.114	3	0	0
14.063	22.058	16	3	2
13.084	22.085	4	0	6
16.047	22.132	3	8	4
15.028	22.055	3	0	0
12.091	22.103	4	0	3
10.908	22.093	13	1	0
12.104	23.073	6	12	7
15.037	23.003	6	6	0
13.018	23.006	0	0	0
14.06	23.002	15	0	6
25.082	21.054	14	0	0
26.076	21.03	8	2	2
27.078	21.025	4	4	1
21.016	21.023	0	2	5
21.949	21.039	5	0	6
23.16	21.089	1	4	12
24.13	21.069	1	2	5
17.988	21.061	2	1	0
19.011	21.044	1	8	3
20.069	21.094	6	1	22
23.077	11.112	3	2	0
24.087	11.075	0	0	2
21.926	11.038	3	1	4
20.93	11.007	1	1	0
20.063	11.042	0	3	0
18.93	11.054	0	4	4
17.984	11.083	1	0	3
25.03	11.1	1	0	2
26.991	13.041	0	2	1
27.997	14.034	0	11	4
27.034	15.057	2	3	0
27.966	15.165	0	0	1
27.06	14.035	0	0	4
27.011	17.187	0	11	2
28.04	17.062	1	1	1
27.018	16.042	1	0	0
28.004	16.037	0	4	0
28.016	19.075	0	0	1
27.041	19.066	7	7	1
26.99	18.059	7	5	1
28.047	18.055	2	2	0
26.108	22.063	3	1	1
25.084	22.07	5	2	3
26.147	22.981	6	6	1
25.146	22.992	21	13	3
21.931	22.121	6	4	14
21.074	22.101	3	1	17
23.144	22.097	2	3	5
24.114	22.074	3	1	2
19.032	22.087	2	0	0
20.043	22.146	4	0	1
20.038	22.966	3	1	1
19.031	22.942	3	9	1
24.099	23.018	14	1	3
23.137	23.03	7	0	2
21.027	22.938	7	2	3
21.978	23.005	5	2	4
20.089	24.006	2	5	0
24.146	24.011	4	1	0
23.124	24.046	17	1	1
21.01	23.944	1	0	0
22.053	23.962	7	3	1
27.018	20.088	4	1	2
17.964	10.137	6	2	1

## Sheet: Figure 2B
Figure 2B: Power comparison among the different methods with moderate noise level (σ=0.5), and moderate signal strengths (3-folds) for the spatial expression patterns I, II, and III (left to right).
Power analysis is generated by https://github.com/juexinwang/BSP/tree/main/reproduction/Figure2B_Power_Analysis_2D_manuscript.R

## Sheet: Figure 2C
Figure 2C: Comparison of the computational time with different genes on an Ubuntu 16.04.4 LTS workstation with Intel(R) Xeon(R) W-2125 CPU @ 4.00GHz and 32 GB memory (Part of Supplementary Data 1)
#Genes	BSP	spatialDE	spark	sparkx	nnSVG
2000	2.0207	123.225	2495.02	4.1326	1785.4
4000	3.6867	177	5078.88	8.62881	3545.63
6000	5.3282	178.506	7809.12	12.9925	5136.21
8000	7.1296	268.236	10890.4	17.2706	7245.91
10000	8.8816	397.962	16746.5	21.5941	8813.34
12000	9.642	348.402	14118.5	25.5695	10854
14000	11.2958	483.186	19166	30.2381	12186.2
16000	12.9158	539.694	27574.9	35.3006	13905.1
18000	14.643	655.8	29967.1	39.7456	15621.2
20000	16.0921	595.032	NA	43.8932	17626.9

## Sheet: Figure 2D
Figure 2D: Comparison of the computational time with different cells on an Ubuntu 16.04.4 LTS workstation with Intel(R) Xeon(R) W-2125 CPU @ 4.00GHz and 32 GB memory (Part of Supplementary Data 1)
#Cells	BSP	spatialDE	spark	sparkx	nnSVG
1000	4.983	229.626	3932.2	18.3127	6987.06
2000	8.8883	337.452	12908	21.4453	8811.2
3000	11.3337	525.426	33574.1	24.1035	10716.1
4000	16.3685	865.596	60676.6	27.2224	12809.6
5000	21.2506	1178.25	93894.1	27.6055	15660.9
6000	27.7718	1651.33	140343	32.3576	18050.8
7000	32.8588	2122.4	NA	35.0192	21035.7
8000	39.3781	NA	NA	38.0817	23489.5
9000	47.0233	NA	NA	41.3105	24696.6
10000	53.5948	NA	NA	43.5625	56464.8

## Sheet: Figure 3A
Figure 3A: Results on ST Mouse Olfactory Bulb study. The p-values are from one-sided tests without multi-test corrections.
Gene	BSP	nnSVG	SPARK	SpatialDE	SPARKX
Cdhr1	0.000313573	4.75E-09	5.49E-07	0.000341266	1
Doc2g	0.00019684	1.66E-10	1.06E-07	5.12E-05	1
Nmb	0.0307884	0.00905035	1.86E-07	0.459769	1
Plcxd2	0.0144476	1	0.0112041	0.95614	1
Rcan2	0.0174483	0.0123406	0.0001907	0.116913	1
Reln	0.00461596	0.00447133	3.52E-06	0.262948	0.397051
Shisa3	0.0251025	0.282251	0.00229153	0.347323	1
Slc17a7	0.00141615	0.000155068	6.13E-07	0.0266567	1
Sv2b	0.0518214	0.412431	0.316565	0.975231	1
Uchl1	0.00369997	1	1	0.975231	1
Calm2	9.19E-09	0.0237952	4.43E-13	0.113752	3.21E-09
Snap25	9.86E-09	0.122308	9.85E-12	0.347323	1.02E-08
Apoe	1.08E-08	0	4.43E-13	5.71E-06	0.0783595
Ndrg4	1.25E-08	1	2.86E-09	0.728876	1.54E-07
Ckb	3.62E-08	1	0.0355623	0.124501	1.73E-07
Mbp	3.95E-08	3.00E-07	4.43E-13	0.0010953	1.90E-08
Cst3	4.11E-08	1	0.723328	0.975231	0.000402374
Eef1a1	4.17E-08	0.739632	3.39E-05	0.0645178	1.28E-07
Actb	4.19E-08	1	0.0302129	0.53463	6.95E-07
Atp1b1	4.46E-08	2.19E-05	1.23E-09	0.0133817	4.30E-07
Cpe	9.94E-08	0.00025564	6.69E-07	1.15E-09	0.000529191
Pcp4	1.68E-07	1.91E-12	4.43E-13	0.0129496	1.48E-08
Tuba1a	2.18E-07	1	0.516764	0.267272	8.63E-06
Gad1	2.38E-07	0.00748721	2.29E-09	0.975231	5.31E-07
Hspa8	2.74E-07	0.00541721	9.99E-06	0.975231	2.16E-07
Calm1	2.93E-07	1	0.027102	0.975231	4.30E-07
Sparcl1	2.94E-07	4.23E-07	4.43E-13	2.99E-05	0.90443
Ptgds	3.64E-07	4.34E-06	4.33E-11	0.0309798	0.0537049
Apod	4.81E-07	0	4.43E-13	4.19E-06	4.30E-07
Fabp7	5.31E-07	0	4.43E-13	6.90E-07	1.90E-06
Itm2b	5.52E-07	1	0.0725138	0.975231	0.00565718
Vamp2	7.12E-07	5.85E-06	2.12E-11	0.185015	2.37E-07
Atp5b	9.39E-07	0.761896	0.0426046	0.308693	6.42E-08
Gm1821	2.08E-06	0.838481	1.86E-06	0.975231	6.42E-08
Slc1a2	2.27E-06	1	3.99E-05	0.000172354	0.00015613
Aldoa	2.70E-06	0.284928	0.00353171	0.975231	3.07E-06
Ppia	2.79E-06	0.00109482	4.59E-13	0.975231	2.71E-08
Ddx5	2.91E-06	1	0.260021	0.975231	2.03E-07
Glul	2.95E-06	4.64E-07	4.43E-13	9.84E-05	1
Tspan7	3.15E-06	0.0679433	0.0815274	0.013871	8.95E-07
Fth1	3.16E-06	1	1	0.975231	4.32E-06
Scd2	3.34E-06	1	0.0155073	0.975231	0.106264
Synpr	3.41E-06	0.000153288	1.16E-11	0.975231	1.26E-08
Tubb2a	3.75E-06	0.897842	4.35E-06	0.959188	7.51E-08
Hsp90aa1	3.86E-06	0.00802232	0.00783946	0.957924	4.43E-06
Atp5a1	4.04E-06	0.374327	0.218825	0.172712	1.55E-06
Camk2n1	4.13E-06	0.00449497	4.59E-13	0.385264	5.15E-08
Pcp4l1	4.24E-06	0.014994	1.69E-09	0.657151	2.43E-07
Tmsb4x	4.38E-06	1	0.0239598	0.975231	9.20E-05
Kctd12	4.93E-06	0	4.43E-13	6.32E-05	0.00725045
Syt1	6.01E-06	0.374935	0.312423	0.0737773	1.80E-05
Dlgap1	6.03E-06	0.000380444	3.54E-08	0.259662	6.57E-08
Mapk1	6.13E-06	0.000477977	1.65E-12	0.341574	6.32E-07
Dclk1	6.29E-06	0.00149187	1.28E-07	0.975231	4.28E-08
Map2	7.31E-06	0.018891	2.00E-06	0.19201	3.58E-09
Rtn3	8.13E-06	1	0.257156	0.975231	8.00E-07
Rtn4	8.19E-06	1	1	0.975231	0.00011706
Ubb	9.32E-06	1	1	0.975231	1.38E-06
Gpm6a	9.49E-06	1	1	0.975231	6.85E-07
Meis2	9.78E-06	0.000692791	4.59E-13	0.248133	2.00E-09
Cdr1	1.00E-05	4.88E-09	2.26E-07	0.00028558	3.12E-06
Nsg2	1.01E-05	3.89E-05	4.08E-11	0.975231	1.79E-08
Purb	1.04E-05	0.0114461	2.39E-05	0.521562	3.41E-08
Cplx1	1.11E-05	0.00265263	0.00208593	0.010032	0.000248795
Mdh1	1.12E-05	1	0.239316	0.883555	0.000144942
Atp2b1	1.18E-05	0.0176646	1.97E-06	0.975231	5.15E-08
Hnrnpa2b1	1.36E-05	1	0.175313	0.975231	2.89E-06
Eif1	1.80E-05	0.00189746	5.91E-08	0.975231	5.45E-08
Ywhag	1.80E-05	0.808535	0.191057	0.975231	3.26E-06
Serinc1	1.85E-05	1	1	0.975231	1.95E-05
Arf3	1.91E-05	0.00010462	3.89E-11	0.454454	3.22E-09
Slc1a3	1.92E-05	0.100004	0.656891	0.160999	0.0936822
Ldhb	2.08E-05	1	0.454854	0.946502	5.81E-05
Psap	2.16E-05	1	0.488849	0.975231	5.89E-05
Rplp1	2.28E-05	1	0.184234	0.975231	0.00116671
Scg2	2.33E-05	0.690817	0.889544	0.347323	0.000266051
Calm3	2.66E-05	1	0.372198	0.975231	4.50E-06
Hsp90ab1	2.95E-05	1	1	0.975231	4.40E-05
Cpne4	2.97E-05	8.74E-08	4.59E-13	0.0953419	2.84E-08
Map2k1	3.09E-05	0.603482	3.11E-07	0.975231	6.42E-08
Stxbp1	3.13E-05	0.00283897	2.75E-11	0.975231	3.29E-09
Rtn1	3.25E-05	0.957026	1	0.933515	6.05E-06
Nptn	3.30E-05	1	0.0300688	0.975231	1.00E-07
Slc25a3	3.42E-05	1	1	0.975231	0.00656489
H3f3a	3.46E-05	0.602416	3.11E-05	0.975231	7.51E-07
Celf2	3.51E-05	0.0730845	0.000565622	0.975231	9.80E-08
Cfl1	3.61E-05	1	0.0446106	0.492584	8.49E-06
Gria2	3.64E-05	0.461009	0.00310212	0.975231	6.42E-08
Dynll1	3.70E-05	0.0109388	3.95E-12	0.975231	4.65E-08
Ptma	3.89E-05	1	0.379793	0.975231	1.04E-05
Cltc	4.09E-05	1	1	0.975231	0.0344047
Cox4i1	4.16E-05	1	0.974492	0.781891	2.63E-05
Itm2c	4.25E-05	1	1	0.975231	2.22E-05
Camk2b	4.46E-05	2.01E-08	4.43E-13	0.0379737	2.84E-08
Eif4g2	4.46E-05	1	1	0.975231	0.00093245
Ppm1e	4.67E-05	0.00121959	4.49E-10	0.975231	1.31E-07
Map1b	4.74E-05	0.00811761	8.94E-06	0.0665631	0.557488
Snap91	4.92E-05	0.000596714	7.31E-07	0.975231	4.47E-07
Gpm6b	5.10E-05	0.000325794	3.14E-10	0.116811	0.0317799
H3f3b	5.10E-05	1	1	0.975231	2.92E-05
Eno2	5.19E-05	0.0056227	1.55E-05	0.577774	5.36E-07
Nrgn	5.33E-05	3.10E-13	4.43E-13	0.00547271	2.71E-08
Sptbn1	5.50E-05	1	1	0.975231	6.66E-05
Slc25a5	5.72E-05	0.327547	0.638421	0.975231	3.16E-06
Olfm1	6.02E-05	0.00458044	0.000615022	0.0521616	1
Actg1	6.32E-05	1	1	0.975231	3.48E-05
Gnas	6.61E-05	1	1	0.975231	0.000167175
Atp5g3	6.64E-05	0.877699	1	0.975231	0.000248795
Atp1a1	6.76E-05	7.41E-08	4.59E-13	0.521633	1.90E-08
Gpsm1	6.85E-05	5.40E-13	4.43E-13	0.0216197	3.25E-09
Penk	7.11E-05	5.01E-12	4.43E-13	0.0205714	3.58E-09
Klc1	7.40E-05	1	0.368873	0.975231	5.73E-05
Ywhae	8.28E-05	1	1	0.975231	2.33E-05
Pkm	8.33E-05	1	1	0.975231	0.00247316
Eif4a2	8.35E-05	1	1	0.975231	4.64E-06
Rab3a	8.37E-05	0.00802232	0.0697245	0.975231	6.80E-07
Eef2	8.60E-05	1	1	0.975231	4.35E-06
Ncdn	8.62E-05	0	4.43E-13	0.0490622	2.50E-08
Ttc3	8.63E-05	1	1	0.975231	9.94E-06
Ywhab	8.70E-05	1	1	0.975231	1.65E-05
Bex2	8.78E-05	0.000169359	4.40E-06	0.975231	4.43E-08
Stmn3	8.94E-05	0.0876259	0.404389	0.975231	0.000401884
Serpini1	9.52E-05	1	1	0.975231	1.60E-06
Atp2a2	9.63E-05	0.65322	1	0.975231	6.32E-06
Trim9	9.76E-05	0.0858166	0.003047	0.975231	1.15E-07
Ube2ql1	0.000100312	1.51E-05	4.59E-13	0.320133	1.70E-08
Aplp1	0.000106207	4.03E-05	4.59E-13	0.0737773	1.70E-08
Tuba1b	0.000106672	1	1	0.975231	2.62E-06
Qk	0.000107187	0.803964	0.0233935	0.975231	0.0209153
Ppp1cc	0.000116844	0.762061	0.222561	0.957924	2.02E-05
Marcks	0.000117142	0.000681445	5.89E-08	5.20E-05	0.0965419
Tshz1	0.000120291	0.000231733	2.04E-09	0.193355	8.20E-07
Agap2	0.000125987	0.000105415	7.57E-10	0.823505	5.15E-08
Apc	0.000128841	2.58E-09	7.56E-10	3.62E-05	0.821015
Ywhaq	0.000129725	0.065768	0.000237159	0.975231	5.21E-07
Cck	0.000129836	0	4.59E-13	4.07E-06	1
Ubc	0.00013128	1	1	0.975231	0.000204615
Ywhah	0.00013791	0.380504	0.0175647	0.975231	2.17E-06
Fkbp1a	0.000140273	0.00180605	5.94E-12	0.975231	4.47E-07
Atp6v1e1	0.000141896	0.064876	1.70E-05	0.975231	6.36E-06
Meg3	0.000151808	0.412543	0.424224	0.946502	0.000389784
Mef2c	0.000154277	0.045082	0.00951013	0.975231	8.42E-06
Slc25a4	0.00015685	1	1	0.975231	0.000470712
Psd3	0.00015697	8.78E-07	9.10E-08	0.251388	3.42E-10
Ndufa4	0.000158498	1	1	0.975231	2.41E-05
Slc6a11	0.000158946	2.22E-05	0.00123396	0.0169476	1
Gapdh	0.000158991	1.90E-05	4.96E-07	0.836768	1.73E-07
Rpl41	0.000160996	1	1	0.975231	0.000658197
Atp5d	0.00017594	0.737389	1	0.975231	2.17E-05
Atp6v1a	0.000178523	0.54056	0.761481	0.975231	0.00266885
Rasgrp1	0.000186706	0.098235	0.00735778	0.975231	2.47E-06
Pgam1	0.000188132	0.306966	0.607758	0.888534	2.97E-06
Ctnnb1	0.000191297	1	1	0.975231	0.00331601
Sepp1	0.000194268	1.93E-13	4.43E-13	0.0127095	0.983481
Doc2g	0.00019684	1.66E-10	1.06E-07	5.12E-05	1
Ddx17	0.000198549	1	0.296703	0.975231	6.12E-06
Gng4	0.000199108	1.39E-13	4.43E-13	0.0626942	1.28E-07
Rab6b	0.000212413	0.690817	1	0.975231	0.000332143
Rpl4	0.000214674	1	1	0.975231	4.87E-05
Nrxn3	0.000215599	1.34E-10	1.65E-12	0.137577	4.50E-09
Syt11	0.000216718	1	0.987335	0.975231	0.0277094
Cox8a	0.000216872	1	1	0.975231	8.29E-07
Morf4l1	0.000220666	0.755358	0.0362848	0.975231	3.49E-06
Gad2	0.000223258	1	1	0.975231	0.000537652
Tspan3	0.000226072	0.12771	4.59E-13	0.975231	0.631858
App	0.000230627	1	1	0.975231	4.14E-05
Cox6a1	0.000231388	1	1	0.975231	1.79E-05
Gabarapl1	0.000242746	1	1	0.975231	0.000121056
Chchd2	0.000244945	1	1	0.975231	0.000153211
Egr1	0.000245596	1.11E-06	4.59E-13	0.0953419	1.31E-07
Rnf187	0.000249697	0.0829856	0.00591465	0.975231	1.73E-07
Prkar1a	0.000250026	1	1	0.975231	0.00417701
Ghitm	0.000255418	1	0.529239	0.975231	0.000786137
Slc32a1	0.000255524	0.446118	0.00972095	0.975231	2.21E-06
Pfn2	0.00026199	1	0.0525736	0.975231	0.0362231
C1qtnf4	0.000262726	0.018668	2.87E-10	0.975231	7.13E-08
Calr	0.000264365	1	1	0.975231	8.77E-05
Prkca	0.000265215	5.09E-06	7.57E-11	0.12584	2.11E-07
Prnp	0.00027433	1	1	0.975231	0.00715837
Nrxn2	0.000277451	0.000708561	5.29E-05	0.975231	2.65E-07
S100a5	0.000278066	0	4.43E-13	0.000248196	0.000628289
Sez6	0.00029134	2.36E-10	4.43E-13	0.0860588	2.00E-09
Tmsb10	0.000293036	1	1	0.975231	0.230771
Pafah1b1	0.00029449	1	1	0.975231	0.000316775
Slc22a17	0.000302125	1	1	0.975231	5.85E-05
Ppp1cb	0.00030262	1	1	0.975231	4.21E-06
Slc6a1	0.000308746	0.282251	0.00149378	0.975231	0.709863
Cox6c	0.000311999	1	1	0.975231	0.000242585
Cdhr1	0.000313573	4.75E-09	5.49E-07	0.000341266	1
Scd1	0.000314016	0	4.43E-13	0.00214431	1.20E-05
Hnrnpa0	0.000315308	1	1	0.975231	5.07E-05
Pebp1	0.000333696	0.0435314	6.18E-07	0.482326	2.30E-07
Nme1	0.00033471	0.877576	0.0080401	0.975231	1.95E-05
Matr3	0.000340925	1	1	0.975231	2.46E-07
Stmn1	0.000341244	1	1	0.975231	8.47E-05
Cx3cl1	0.000346878	0.000877996	5.49E-07	0.975231	1.27E-06
Grb2	0.000348792	1.28E-08	4.59E-13	0.273383	6.70E-08
Ubl3	0.00034933	0.62337	0.000649032	0.975231	2.97E-06
Hnrnph1	0.000357243	0.0665137	0.00459772	0.975231	1.03E-06
Cd81	0.000362089	1	0.0171443	0.975231	0.0277281
Pcsk1n	0.000364455	1	0.463635	0.975231	0.0002962
Eef1a2	0.000365781	0.0173674	0.00771388	0.975231	5.24E-05
Ppp2r1a	0.000376132	1	0.922738	0.975231	7.04E-06
Rpl13	0.000380308	1	1	0.975231	4.32E-06
Cadm2	0.000383445	0.0128111	0.0413233	0.808502	0.00022924
Kif5b	0.000386599	0	4.43E-13	4.07E-06	0.10351
Hpcal4	0.000395582	8.74E-08	1.17E-09	0.13184	5.15E-08
Pja2	0.000396098	1	1	0.975231	2.07E-06
Dnm1	0.000396194	0.0709765	0.0275371	0.975231	2.56E-05
Syn1	0.000397861	1.82E-08	4.59E-13	0.148145	3.94E-08
Sh3gl2	0.000401257	1.45E-05	1.89E-09	0.201785	2.89E-06
Srrm2	0.000404192	1	0.792174	0.975231	1.18E-06
Dpysl2	0.000414632	0.446914	1	0.975231	1.07E-05
Gda	0.000422833	6.96E-07	1.63E-11	0.521633	1.45E-07
Cox5a	0.00042308	1	1	0.975231	2.28E-05
Mrfap1	0.000429162	1	1	0.975231	1.56E-05
Tubb2b	0.000429198	3.36E-11	4.59E-13	0.010032	3.21E-09
Rac1	0.000435208	1	1	0.975231	0.000326095
Gm5148	0.000438232	0.233221	0.0717093	0.975231	2.41E-05
Syn2	0.000439312	0.359876	0.000855152	0.975231	1.08E-07
Atp6v1b2	0.000447939	0.00489521	0.000280629	0.975231	1.77E-06
Ppp3r1	0.000454101	0.012894	2.11E-07	0.975231	1.77E-07
Mt1	0.000457464	0.252474	1.12E-08	0.320133	0.213443
Chd3	0.00047281	0.2422	0.277069	0.975231	3.12E-07
Grin1	0.00048325	9.32E-10	3.22E-11	0.975231	6.42E-08
Pbx1	0.000484261	2.69E-05	6.52E-09	0.0266567	3.41E-08
Mir703	0.000484713	0.119074	0.0237614	0.975231	2.37E-07
Ypel5	0.000516311	0.289737	0.000330923	0.975231	6.57E-08
Eif4h	0.00051872	0.824559	0.0127407	0.975231	4.14E-05
Tpt1	0.000524733	0.576777	0.00434751	0.975231	0.0200453
Ppp2ca	0.000529817	1	1	0.975231	2.37E-07
Atp5j	0.000541628	1	1	0.975231	0.0090925
Rap1gds1	0.00054503	0.112042	4.37E-05	0.975231	6.80E-07
Dnaja1	0.000555881	1	1	0.975231	6.78E-05
Rragd	0.000556252	0.0116118	2.69E-11	0.975231	5.15E-08
Oxct1	0.000559408	0.00260072	0.632711	0.975231	8.63E-06
Celf1	0.000583163	0.00410156	5.35E-05	0.975231	3.94E-07
Map1a	0.000602465	0.000282232	0.11573	0.188006	1.36E-06
Cox7b	0.000608126	1	1	0.975231	0.00864225
Ybx1	0.000617993	1	1	0.975231	3.11E-05
Skp1a	0.000619984	1	1	0.975231	0.000263488
Tspyl4	0.00062103	0.180888	1	0.975231	0.00301509
Celf4	0.000639148	0.078218	1	0.95614	0.000349414
Zfr	0.000646392	0.737389	0.234496	0.975231	6.59E-06
Pnmal2	0.000646768	0.903489	0.115545	0.975231	1.95E-05
Nrip3	0.000647406	0.368406	0.729044	0.975231	3.12E-06
Rab2a	0.000657754	0.0332584	0.300392	0.975231	8.26E-07
Cpne6	0.000667379	1	0.237766	0.975231	7.02E-05
Hspa5	0.000668293	1	1	0.975231	0.00340244
Eif4a1	0.000668969	0.0368374	4.73E-05	0.975231	5.02E-07
Igfbp5	0.000670648	0	4.43E-13	0.00681934	0.00670095
Gdi1	0.000673406	1	1	0.975231	4.10E-05
Nrsn1	0.000673638	5.44E-09	4.59E-13	0.00168436	1
Pcbp3	0.00068075	0.547434	0.00412972	0.975231	1.38E-05
Abr	0.000683156	0.0049551	0.00622985	0.975231	6.19E-08
Sipa1l1	0.000684115	0.00243588	0.000237159	0.975231	3.27E-07
Stxbp6	0.000684626	0.00671726	0.0430884	0.939341	4.78E-05
Eif5a	0.000684756	0.338001	4.33E-05	0.975231	2.38E-06
Arf1	0.000685446	1	1	0.975231	4.78E-05
Cdc42	0.000686262	1	1	0.975231	5.36E-05
Aldoc	0.000696576	0.245515	1.54E-06	0.409788	1
Rasl11b	0.000704745	0.00274576	0.00142231	0.975231	3.48E-05
Mlf2	0.00071571	0.535958	2.33E-06	0.975231	6.93E-07
Slc8a1	0.000728452	0.391245	0.0587489	0.975231	4.44E-06
Nap1l5	0.000731791	0.127657	1	0.836768	0.0429753
Hnrnpa3	0.000737105	1	0.445881	0.975231	1.21E-06
Dync1i1	0.000746711	3.52E-06	4.25E-07	0.51144	2.96E-08
Cox7c	0.000752598	1	1	0.975231	4.03E-06
Bin1	0.00075376	0.104029	0.000506628	0.975231	6.50E-07
Sptan1	0.000758458	1	1	0.975231	0.00235261
Khdrbs1	0.000761472	0.0907585	0.0120325	0.975231	3.57E-06
Hnrnpu	0.000764027	1	1	0.975231	5.29E-05
Tubb5	0.000793963	0.0514482	0.011038	0.975231	4.88E-07
Rbfox1	0.000800068	0.880425	0.000506628	0.975231	3.23E-07
Pgrmc1	0.000804726	0.20643	1	0.975231	0.00495806
Gtf2i	0.000804985	1	1	0.975231	8.52E-05
Inpp5j	0.000808855	0.00699887	5.21E-05	0.975231	1.36E-06
Kcnd2	0.000810895	1.92E-05	1.54E-06	0.85327	1.38E-06
Fscn1	0.00081328	0.446914	6.87E-08	0.975231	4.96E-07
Ctbp1	0.000817533	0.274611	0.0110713	0.975231	1.08E-06
Gnai1	0.000819785	1	0.331535	0.975231	1.36E-06
Calb2	0.000821184	0.0035795	3.17E-06	0.175826	1
Gabrb3	0.000824606	1	0.311094	0.975231	5.32E-06
Hint1	0.000831829	1	1	0.975231	0.000129722
Dner	0.00085166	0.0722217	0.00959623	0.385264	0.909396
Ptpro	0.000861202	0.0094845	1.18E-06	0.975231	4.77E-07
Cnbp	0.00086184	1	1	0.975231	4.50E-06
Vdac1	0.000862083	1	1	0.975231	4.14E-05
Cbx6	0.000907991	0.000121606	6.60E-07	0.851667	2.08E-07
Plp1	0.000917533	0.000275429	6.16E-06	0.0838624	0.521121
Vcp	0.000918311	0.814766	1	0.975231	1.09E-05
Ywhaz	0.000918453	0.0274334	6.17E-07	0.975231	1.00E-07
Zeb2	0.000927186	1	1	0.975231	2.06E-05
Spag9	0.000929319	0.769936	0.125738	0.975231	1.09E-07
Gm10012	0.000931115	1	1	0.975231	0.000709826
Uqcrh	0.000932829	1	1	0.975231	8.89E-05
Gm13889	0.000941201	0.000308276	4.85E-12	0.0579583	1.52E-07
Hivep2	0.000971652	0.0310337	0.000101617	0.975231	1.91E-07
Ap2m1	0.000975961	0.0220197	8.35E-05	0.975231	1.00E-07
Canx	0.000977617	1	0.671069	0.975231	0.0569621
Vapa	0.000985846	1	1	0.975231	0.0053593
Cdk5r1	0.000990918	0.16665	0.00103124	0.975231	3.19E-08
Camta1	0.00099201	0.616434	0.0339672	0.975231	1.62E-05
Tubb3	0.000992993	1	0.785359	0.975231	6.98E-05
Chchd10	0.00101133	0.00713026	1	0.975231	4.14E-05
Atp6v0b	0.00103635	1	1	0.975231	7.88E-05
Icam5	0.00104353	1.27E-07	9.89E-12	0.452474	1.28E-06
Baiap2	0.00104358	1.93E-13	4.59E-13	0.0279794	2.00E-09
Gnao1	0.00104493	1	1	0.975231	1.22E-06
Srsf5	0.00104854	1	1	0.975231	0.00231664
Nsg1	0.00105305	1	0.0485482	0.975231	6.94E-05
Ppp3cb	0.0010607	0.33849	6.06E-05	0.975231	1.70E-08
Mdh2	0.00106627	0.939191	1	0.975231	1.18E-05
Btbd3	0.00107409	0.0934373	0.12055	0.975231	1.60E-06
Cntn1	0.00108049	1	0.601693	0.975231	0.00954142
Ndrg2	0.00108325	1	1	0.975231	1.36E-06
Anks1b	0.00108411	0.33849	0.00128792	0.975231	6.35E-06
Uqcrq	0.00110997	0.551003	1	0.975231	9.93E-05
Morf4l2	0.00111166	0.0359923	0.194693	0.975231	8.63E-06
Scamp1	0.00111289	0.000283765	1.08E-09	0.975231	3.95E-08
Cox7a2	0.00112839	1	1	0.975231	0.000126686
D3Bwg0562e	0.00112936	1	0.7627	0.975231	0.000909175
Ptms	0.00114301	0.644681	0.000926865	0.975231	6.31E-06
Sncb	0.00116107	0.0213889	7.90E-05	0.115807	1
Gnb1	0.00117052	0.877699	1	0.975231	0.00754348
Chgb	0.0011714	0.165089	0.000798079	0.610442	0.116572
Rpl15	0.00119626	1	0.0269145	0.975231	4.35E-06
Clip3	0.00119811	0.584503	0.00208326	0.975231	2.75E-06
Ociad1	0.00120109	0.271642	0.833444	0.975231	7.67E-05
Pten	0.00120149	1	0.161522	0.975231	9.31E-05
Scg5	0.00121851	0.777046	1	0.975231	5.77E-06
Srsf3	0.00124763	1	0.734865	0.975231	1.20E-06
Uba52	0.0012502	1	1	0.975231	3.17E-05
E030024N20Rik	0.00125668	0.184975	2.04E-06	0.975231	1.45E-05
Wbp2	0.00127058	0.068751	0.342413	0.975231	2.36E-05
Nat8l	0.00128676	2.11E-06	9.21E-07	0.823505	1.31E-07
Nrep	0.00131761	8.33E-06	7.06E-06	0.518194	1.95E-05
Clu	0.00133834	1	1	0.975231	0.0159286
Tcf4	0.00134833	1	1	0.975231	0.00628945
Serbp1	0.00135272	1	1	0.975231	0.000117489
Gabra1	0.0013541	1.32E-08	6.77E-07	0.00598318	1
Gria1	0.00135997	1	0.483475	0.975231	0.0407075
Ank2	0.00136195	1	1	0.975231	0.037581
Ctsb	0.00140654	0.292712	6.06E-07	0.610442	1
Cdk14	0.0014123	0.0159412	1	0.975231	5.92E-07
Ttyh1	0.00141294	0.184001	3.52E-05	0.975231	0.348949
Rbm39	0.00141363	1	0.00556364	0.975231	8.95E-07
Slc17a7	0.00141615	0.000155068	6.13E-07	0.0266567	1
R3hdm1	0.00142986	0.305464	0.121532	0.975231	1.77E-06
Tpi1	0.00143666	1	1	0.975231	0.000237455
Csdc2	0.00144443	0.555482	0.0445968	0.975231	2.49E-06
Gm5506	0.0014716	1	1	0.975231	0.000334494
Kif1a	0.00147705	0.806386	1	0.975231	3.11E-05
Cadps	0.00148055	1	1	0.975231	8.49E-06
Cycs	0.00148287	1	1	0.975231	0.00424663
Unc80	0.0014909	0.132015	0.0496259	0.78343	0.238128
Arpp21	0.00151783	0.126332	0.000426574	0.975231	3.40E-06
Abat	0.00152182	1	1	0.975231	0.776775
Hsbp1	0.00152755	1	1	0.975231	0.00312221
Hnrnpk	0.00153702	0.593716	0.0510688	0.975231	1.90E-06
Prkcb	0.00154835	0.197645	2.39E-05	0.975231	6.71E-07
Zfand5	0.00156379	1	0.820814	0.975231	4.04E-06
Rps9	0.00156528	1	0.140909	0.975231	6.98E-05
Fam163b	0.00157047	2.37E-06	3.31E-08	0.355816	6.66E-06
Pgk1	0.00158632	1	1	0.975231	0.000140106
Kcnj4	0.00159471	3.92E-06	1.65E-12	0.728876	1.57E-07
Slc12a5	0.0016031	0.49908	0.0194301	0.823505	0.00795515
Rpl27a	0.00160546	1	0.429063	0.975231	1.44E-05
Ngfrap1	0.0016061	1	0.265533	0.975231	2.41E-05
Hnrnpab	0.00163935	1	0.106936	0.975231	5.23E-05
Cspg5	0.00164079	0.00905438	0.00319236	0.975231	2.10E-07
Rasl10b	0.00168171	0.00465578	0.0415013	0.113328	0.00647301
Hnrnpc	0.00169008	0.818207	0.322087	0.975231	1.00E-06
Rpl14	0.00169474	1	1	0.975231	1.60E-06
Mff	0.00171052	0.684581	1	0.975231	0.00010186
Clta	0.00171984	1	0.238867	0.975231	1.45E-05
A730098P11Rik	0.00172767	0.576044	0.42839	0.975231	8.00E-05
Psd	0.00173432	1.39E-13	1.33E-09	0.0665631	1.48E-08
Hsph1	0.00173489	1	0.864303	0.975231	7.29E-05
Ube2e3	0.00173492	0.911716	0.0485482	0.975231	3.06E-07
Rpl8	0.00175763	1	1	0.975231	7.26E-05
Nisch	0.00176099	1	1	0.975231	5.36E-05
Pja1	0.00176295	0.552813	0.475476	0.975231	3.27E-06
Ntrk2	0.001767	1	1	0.975231	0.000107315
Atp6ap2	0.00176776	1	1	0.975231	0.012163
Rheb	0.00177688	1	1	0.975231	2.86E-05
Gabarapl2	0.00178487	1	0.0253092	0.975231	2.33E-07
Kif5a	0.00180719	0.26166	0.000495053	0.975231	1.97E-06
Syne1	0.0018111	0.208733	0.0653595	0.975231	1.38E-05
Fgf12	0.00181483	1	1	0.975231	0.000238423
Set	0.00181541	1	1	0.975231	1.29E-05
Dcx	0.00182632	0.0206482	1.41E-07	0.95614	1.69E-06
Nsf	0.00182777	1	1	0.975231	0.0143636
Atp2b2	0.00183351	0.293369	0.0116973	0.975231	2.62E-05
Adarb1	0.001839	0.736125	0.775059	0.975231	0.000213348
Prrc2b	0.00186732	1	1	0.975231	3.63E-06
Atp5f1	0.00187188	0.237432	1	0.975231	0.00014415
Ube2b	0.00187239	0.158372	0.970591	0.975231	6.80E-07
Selm	0.00187395	1	1	0.975231	0.000332143
Sec14l1	0.00187583	1	1	0.975231	0.00765655
Sp8	0.00187683	1	1	0.975231	0.0274791
Pea15a	0.00188756	1	0.194693	0.975231	0.0524357
Aplp2	0.00193902	1	0.192382	0.975231	0.0964272
Rab1	0.00194124	1	1	0.975231	0.0271188
Epb4.1l3	0.00194813	1	0.110074	0.975231	8.26E-07
Prkce	0.00197065	0.391245	9.01E-06	0.975231	1.36E-06
Pcdh10	0.00200084	0.0152761	1	0.975231	0.000655964
Rab14	0.00200442	1	1	0.975231	0.000582039
Nedd4	0.00202586	1	1	0.975231	0.0807752
Ctxn1	0.00205735	2.23E-06	4.59E-13	0.0737773	1.05E-07
Nap1l1	0.00205799	0.884299	0.0816077	0.975231	3.08E-05
Basp1	0.00209368	1	1	0.975231	4.90E-08
Idh3b	0.00210439	1	1	0.975231	0.0880097
Gucy1b3	0.00210645	1	1	0.975231	3.93E-05
Sash1	0.0021135	0	4.43E-13	0.013871	4.14E-05
Ppp1r16b	0.00212666	0.00389732	0.374623	0.864656	1.08E-06
Luzp2	0.00212708	1	1	0.975231	0.000248322
Oaz1	0.00215862	1	1	0.975231	0.0103507
Sfpq	0.00215954	1	1	0.975231	2.22E-05
Snn	0.0021598	0.000280099	0.00360175	0.975231	3.62E-07
Atp1a3	0.00216589	1	1	0.975231	0.00326255
Rab6a	0.00219301	1	1	0.975231	0.000117489
Tmem30a	0.00220547	1	1	0.975231	0.0259392
Marcksl1	0.00223066	0.165089	0.656338	0.657151	0.000108644
Idh3a	0.00223298	1	1	0.975231	0.000388637
Hsp90b1	0.0022397	1	1	0.975231	0.00714469
Tceb2	0.00224122	0.89361	1	0.975231	0.000705163
Rbfox3	0.00224243	2.46E-08	4.59E-13	0.0309798	1.57E-07
Rps3	0.00227171	1	1	0.975231	1.38E-06
Ank3	0.00228083	0.278722	0.250928	0.975231	6.45E-07
Azin1	0.00228595	1	1	0.975231	5.94E-06
Gdi2	0.0022864	1	1	0.975231	0.000204615
Camk2a	0.0023029	1.73E-06	1.86E-09	0.116811	3.42E-10
Ppap2b	0.00230406	0.218102	1	0.409788	0.0161738
Pfkp	0.00232891	1	0.240759	0.975231	8.44E-06
Gpi1	0.00235595	0.877036	1	0.975231	0.000122003
Elavl3	0.00236656	1	1	0.975231	0.000142238
Gria3	0.00238643	0.00224679	1.09E-06	0.975231	1.15E-06
Mcf2l	0.00239354	0	4.43E-13	0.00018326	0.0189165
Aco2	0.00242288	0.591069	1	0.975231	0.0071228
Crmp1	0.0024307	0.0995549	0.000609535	0.975231	4.26E-06
D4Wsu53e	0.0024385	1	0.011038	0.975231	8.05E-06
Slc4a10	0.00244452	1	1	0.975231	2.40E-06
Btbd1	0.00245069	1	1	0.975231	0.00419836
Atp5l	0.0024588	1	1	0.975231	6.99E-05
Wasf1	0.00247547	0.0673706	0.00434751	0.975231	4.54E-06
Sparc	0.00250473	0.000231733	3.61E-06	0.385264	1
Glud1	0.00250534	1	0.0996162	0.975231	0.0761816
Atxn7l3b	0.0025309	0.917962	0.989092	0.975231	1.67E-05
Ogt	0.00254358	1	1	0.975231	0.000488051
Nucks1	0.00255338	1	1	0.975231	0.000116394
Omp	0.0025703	0	4.43E-13	0.00028558	0.00494387
Atp6v1d	0.00261337	0.200904	0.000706708	0.975231	5.88E-07
Hnrnpl	0.00264209	1	1	0.975231	0.000170595
Gde1	0.00264815	1	1	0.975231	2.30E-05
Ppp3ca	0.00266387	0.0771685	2.18E-05	0.169128	5.18E-07
Gng3	0.00266639	0.00224679	0.288149	0.975231	0.000240816
Gnb2	0.00271712	0.0339738	0.0013048	0.975231	9.07E-06
Itgav	0.00274745	1	1	0.975231	2.22E-05
Cyc1	0.00277581	1	1	0.975231	0.0131523
Tiam1	0.00277882	1	0.30649	0.975231	1.88E-05
Ptprn	0.00278987	1	1	0.975231	9.46E-05
Uba1	0.00282368	0.0797734	0.000280461	0.975231	1.49E-07
Prdx2	0.00285008	1	1	0.975231	0.0105485
Mapk8ip3	0.00285948	0.983194	1	0.975231	4.24E-06
Sub1	0.00287826	1	1	0.975231	0.000537595
Cacnb3	0.00288926	0.426832	5.05E-05	0.975231	2.28E-06
Cox5b	0.00290142	0.531631	0.0160492	0.896398	0.000201348
Ndufs2	0.00290697	1	1	0.975231	2.16E-05
Trim2	0.00292183	1	1	0.975231	0.000446495
Cds2	0.00292797	1	1	0.975231	0.000231288
Uqcrfs1	0.00293092	1	1	0.975231	0.005087
Uqcr11	0.0029399	1	1	0.975231	0.00669211
Cox6b1	0.0029548	1	1	0.975231	0.027305
Abl2	0.00296872	6.20E-06	4.85E-12	0.0860588	9.73E-07
Pafah1b2	0.00299043	0.298227	0.196925	0.975231	2.71E-06
Pum2	0.00301592	1	1	0.975231	2.49E-05
Ndufc2	0.00302368	1	1	0.975231	0.000378146
Arhgef9	0.00302466	0.241786	1	0.427796	0.00222591
Cxx1c	0.00304366	1	0.0587489	0.975231	0.000140106
Scoc	0.00305011	0.623947	1	0.975231	0.000977434
Gnb5	0.00306006	0.306966	0.00190089	0.975231	5.28E-07
Ptprs	0.00306488	1	1	0.975231	0.00236598
Nrxn1	0.00307536	0.183671	1	0.975231	0.000571317
Map4	0.00307883	1	0.252386	0.975231	0.0286631
Arglu1	0.00307915	1	1	0.975231	0.000267438
Rasgrf1	0.00308878	1	1	0.975231	0.0744068
Pink1	0.00313717	1	1	0.975231	0.197272
Camkv	0.0031373	0.000542445	2.50E-09	0.975231	1.00E-07
Dynlrb1	0.0031381	1	1	0.975231	0.00028884
Gprasp1	0.00314846	1	1	0.975231	0.724386
Gm13826	0.00315219	1	1	0.975231	2.23E-05
Sptbn2	0.00315444	0.287262	0.0165296	0.975231	5.18E-07
H2afz	0.00315941	1	1	0.975231	0.000118014
Rcn2	0.00316188	1.56E-05	1.65E-12	0.14758	1
Pdhb	0.00316386	0.012711	0.0183227	0.95614	1.95E-05
Hprt	0.00319468	1	1	0.975231	0.000552362
Rps20	0.00321001	1	1	0.975231	0.0473748
Map1lc3b	0.00321388	1	1	0.975231	0.000104272
Efhd2	0.00324684	0.23591	0.542438	0.975231	0.000369788
Map7d1	0.00327591	0.138609	0.000304417	0.975231	2.58E-06
Gls	0.00327738	0.53846	0.0683186	0.975231	0.28631
Rpsa	0.0032852	1	1	0.975231	3.76E-05
Chtop	0.00329185	1	1	0.975231	0.000268192
Serinc3	0.00329681	0.674928	0.000153949	0.975231	1
Ttyh3	0.00331971	1	0.302118	0.975231	2.41E-05
Npy	0.00335579	7.71E-08	2.76E-12	0.065301	0.0153796
Gprin1	0.00337063	1.90E-10	4.59E-13	0.185015	3.95E-08
Mtpn	0.00338452	1	1	0.975231	8.71E-05
Rpl3	0.00346401	0.314988	1	0.975231	2.92E-05
Sod1	0.00348038	1	1	0.975231	0.244339
Dynll2	0.00348777	1	0.638421	0.975231	0.375329
Cxx1a	0.00348911	0.119074	0.0530886	0.975231	1.99E-05
Celf5	0.00351453	0.238445	9.75E-07	0.975231	1.77E-06
Dnajc6	0.00351652	0.00463513	0.000164438	0.0740763	1
Itfg1	0.00354139	0.0991845	0.888164	0.975231	2.00E-05
Cldn11	0.00357708	1	1	0.975231	0.0121431
Ahcyl1	0.00359191	1	1	0.975231	0.00935593
Desi1	0.00361625	0.000920051	3.29E-08	0.975231	5.39E-07
Ubqln2	0.00363568	1	1	0.975231	0.00219356
Strbp	0.00369159	1	1	0.975231	0.0537089
Uchl1	0.00369997	1	1	0.975231	1
Mapre3	0.00371116	0.644681	0.342982	0.975231	9.61E-05
Chmp4b	0.00371723	1	1	0.975231	0.00011849
Cxx1b	0.00373229	1	0.987335	0.975231	1.46E-06
Dennd5a	0.00373289	1	1	0.975231	0.0030766
Tcf25	0.00373681	1	1	0.975231	0.000952969
Kifap3	0.00375848	0.726624	1	0.975231	0.000238297
Grcc10	0.00376419	1	1	0.975231	0.0152649
Pip5k1c	0.00377835	0.00792861	5.22E-08	0.975231	2.09E-07
Myo5a	0.00378689	6.22E-05	6.76E-05	0.0863689	0.0946525
Ndufb9	0.00380631	1	1	0.975231	0.0119109
Uqcr10	0.0038078	1	1	0.975231	0.0483899
Ran	0.00382418	1	1	0.975231	4.82E-06
Mapre2	0.00383375	1	1	0.975231	7.99E-05
Mt3	0.00383607	0.0385544	1	0.975231	0.000140106
Zcchc18	0.00384003	1	1	0.975231	0.0283162
Dlg2	0.00384032	0.0398556	0.00462769	0.975231	0.00206145
Ndufa6	0.00384126	1	1	0.975231	4.26E-05
Cacnb4	0.00385125	0.16665	0.0293299	0.975231	0.0408044
Ncam1	0.00385975	0.000596448	0.0152492	0.0860588	0.470125
Epn1	0.00393119	0.297867	0.139135	0.975231	5.25E-06
Dbi	0.0039442	7.71E-05	3.15E-08	0.128733	1
Sf3b2	0.00396588	1	1	0.975231	0.000100524
Hmgcs1	0.00396664	1	1	0.975231	0.00175313
Ndufb5	0.00396707	1	1	0.975231	7.54E-05
Rbfox2	0.00396867	0.697258	0.727394	0.975231	3.41E-05
Atp5h	0.00396958	1	1	0.975231	0.00604414
Snca	0.0039702	0.0746904	0.345876	0.975231	0.00326255
C330021F23Rik	0.0039963	0.197269	0.0253092	0.975231	4.14E-05
Tmem66	0.00400609	1	1	0.975231	0.194462
Cited2	0.00402437	1	1	0.975231	0.164862
Mlc1	0.00406656	1	1	0.975231	1
Hspa9	0.00408932	0.54056	1	0.975231	1.46E-05
Oxr1	0.00411778	0.966451	0.14483	0.521633	0.0612379
Uqcrb	0.00412821	0.893239	0.397933	0.975231	0.0258186
Serpine2	0.00413421	0.0124885	1.38E-07	0.678032	1
Fam131b	0.00414321	0.00200183	1.59E-06	0.975231	6.70E-08
Rab3b	0.00414801	5.59E-05	0.00260285	0.0335542	1
Rps8	0.00420847	1	1	0.975231	0.0160998
Pcbp1	0.00420903	1	1	0.975231	0.000760608
Mllt11	0.00424178	1	1	0.975231	0.00417701
Dock3	0.00424987	0.738939	0.018835	0.975231	3.29E-05
Fhl1	0.00425238	1	1	0.975231	0.0127011
Cdk17	0.00425368	0.074756	3.08E-06	0.637979	1.36E-06
Bsg	0.00426364	0.33027	0.0515698	0.975231	1
Cnp	0.00426607	1	1	0.975231	0.00280113
Mbnl2	0.00430437	1	1	0.975231	0.000803427
Lrrc58	0.0043121	1.41E-05	8.04E-09	0.0910206	0.36735
Grik5	0.00432786	0.85618	0.0349472	0.975231	2.13E-06
Ablim3	0.00433205	4.47E-09	4.59E-13	0.0863689	2.68E-08
Lamp1	0.00434187	0.00204644	2.36E-11	0.975231	1
Id2	0.0043781	0.222763	1	0.975231	1
Synj1	0.00439093	1	1	0.975231	0.0185808
Ndufb8	0.00439474	1	1	0.975231	0.00864225
Eif5	0.00440794	1	1	0.975231	0.00539357
Tiam2	0.00442264	0.960015	1	0.975231	0.00718422
Atp1b2	0.00442406	0.000478482	5.54E-10	0.631239	0.682973
Elmo2	0.00445408	1	1	0.975231	0.000309812
Mprip	0.00454678	1	1	0.975231	0.00435988
Pfkm	0.0045509	0.902327	0.358907	0.975231	0.0215803
Sirpa	0.00457016	1	1	0.975231	0.000335042
Tspyl1	0.00459053	1	1	0.975231	1.49E-06
Ppp1r9b	0.00459285	1	1	0.975231	4.07E-06
Gabrb2	0.00460439	0.000417092	0.000172685	0.0847145	1
Reln	0.00461596	0.00447133	3.52E-06	0.262948	0.397051
Taok1	0.00462446	1	1	0.975231	0.00444882
Baalc	0.0046539	0.00582838	0.644889	0.225731	0.00239503
AI848285	0.0046543	0.0385544	0.00097401	0.975231	2.01E-05
Mat2a	0.00467525	1	1	0.975231	0.0116376
Dcaf7	0.00468915	0.190668	0.0897135	0.975231	8.78E-05
Myt1l	0.00472543	1	1	0.975231	0.000651597
Mir682	0.00474922	1	1	0.975231	0.0137173
Grina	0.0047664	1	1	0.975231	0.0273293
Gnb2l1	0.00477303	0.173444	1	0.975231	0.00194538
Astn1	0.00478476	1	1	0.975231	0.000183043
Kalrn	0.00480476	0.007578	5.32E-07	0.95614	5.53E-07
Slc38a2	0.00481048	1	1	0.975231	0.309938
Zranb2	0.0048174	1	1	0.975231	0.000761131
Add1	0.00484447	1	1	0.975231	0.000358205
Ldha	0.00487016	1	1	0.975231	0.000109436
Thy1	0.00487124	1	0.868506	0.975231	0.572154
Syt7	0.00488441	0.00145921	3.05E-05	0.137577	1
Tsc22d1	0.00490726	1	1	0.975231	0.0650678
Abi2	0.00491	1	1	0.975231	8.51E-05
Mmd2	0.00491562	0.00145321	1.37E-07	0.975231	1
Kif2a	0.00491704	0.207556	0.00205175	0.975231	6.04E-07
Atxn10	0.00496651	1	1	0.975231	0.0651682
Epb4.1l1	0.00497807	1	1	0.975231	6.07E-05
Aes	0.00498494	1	1	0.975231	0.00486589
Atp5c1	0.00504774	1	1	0.975231	0.00416514
Atp6v1g2	0.00508274	1	1	0.975231	0.000153904
Ubr3	0.00509048	1	1	0.975231	0.0140516
Kcnj10	0.00509167	2.46E-08	1.18E-10	0.13184	1
Map1lc3a	0.00512126	1	1	0.975231	0.103581
Kcnh3	0.00512277	2.45E-11	4.59E-13	0.00106999	2.07E-09
Amph	0.00515566	1	1	0.975231	0.000406626
Rps4x	0.00524487	1	1	0.975231	1.64E-05
Sqstm1	0.0053104	1	1	0.975231	0.000246028
Ube2d3	0.00533511	1	1	0.975231	0.000116324
Sf3b1	0.0053895	1	1	0.975231	0.00662339
G3bp2	0.00540752	1	1	0.975231	0.00662339
Hnrnph2	0.00541869	0.446914	1	0.975231	4.45E-05
Plcb1	0.00546461	0.236488	0.00699625	0.975231	7.65E-06
Fam168b	0.00547403	0.590188	1	0.975231	0.00232378
Ptn	0.00548317	0	4.43E-13	0.000173267	0.0116946
Sp9	0.00551902	0.00283897	1.15E-06	0.657151	6.93E-07
Smarcd1	0.00552365	0.697258	0.00412972	0.975231	3.55E-05
Ypel3	0.0056693	1.49E-05	7.73E-06	0.975231	1.22E-06
Ddx3x	0.00567464	1	1	0.975231	0.00758895
Srsf1	0.00569527	1	1	0.975231	0.00466446
Nrcam	0.00573551	0.445046	1	0.975231	0.0156589
Ndufa12	0.00574323	1	1	0.975231	0.000957417
Prkar1b	0.0057963	1	0.512573	0.975231	0.000283556
Atp5e	0.00581431	0.93164	0.770404	0.975231	0.117737
Acly	0.0058754	1	1	0.975231	0.0768407
Sumo2	0.00587941	1	0.222554	0.975231	6.16E-05
Tmx4	0.00588725	1	1	0.975231	0.0631755
Mpc1	0.00589445	1	1	0.975231	0.0117673
Timm8b	0.00590866	0.230876	1	0.975231	9.23E-05
Fbxl16	0.00591295	0.00590903	9.14E-05	0.975231	3.40E-06
Cdk16	0.00593345	1	0.101639	0.975231	0.000591002
Negr1	0.00594689	1	1	0.975231	0.00653383
Rnf14	0.00594718	1	1	0.975231	0.0259643
Zfp706	0.00596269	1	1	0.975231	0.0156009
Rundc3a	0.00596577	0.380652	1	0.975231	0.000534961
Pitpna	0.00597112	1	1	0.975231	0.154091
Hap1	0.0059817	1	1	0.975231	6.71E-05
Gsk3b	0.00600097	1	1	0.975231	0.000490666
Ndrg3	0.0060038	1	1	0.975231	0.347887
B230219D22Rik	0.00608742	1	1	0.975231	0.00207256
Slc38a1	0.00611095	0.036576	1	0.975231	0.0147245
Pacsin1	0.00613882	0.064876	0.125738	0.975231	7.93E-06
Macf1	0.00616272	1	1	0.975231	0.790617
Sepw1	0.00616867	1	1	0.975231	0.119638
Son	0.00618074	1	1	0.975231	0.00434016
Pdha1	0.0061874	1	1	0.975231	0.0383242
Cdip1	0.00619502	1	1	0.975231	0.000322957
Emc10	0.00622502	1	1	0.975231	3.93E-05
Vdac2	0.006234	1	1	0.975231	0.00589138
Dpp10	0.00626886	0.801385	0.847449	0.975231	0.000117489
Nono	0.00629383	1	0.349028	0.975231	0.000177284
Arc	0.00629431	0.104994	0.000625011	0.975231	1.87E-06
Rasa1	0.00629947	0.861234	0.00633074	0.975231	1.51E-06
Atp6v0d1	0.00631491	0.991072	1	0.975231	0.00627247
Ampd2	0.00636488	0.0882209	0.0195149	0.975231	8.78E-05
Rpl13a	0.00637409	0.710582	0.653633	0.975231	5.46E-05
Ndufa13	0.00642119	1	1	0.975231	0.0264476
Mgea5	0.00651074	1	1	0.975231	2.77E-05
Ahi1	0.00652769	1	1	0.975231	1.25E-05
Hmgn1	0.00652771	1	1	0.975231	0.00520588
Uqcrc1	0.00655896	0.324477	1	0.975231	0.000254505
Atp5o	0.00656285	1	1	0.975231	0.000856795
Aff4	0.00657472	1	1	0.975231	0.0787666
Frmd7	0.00665845	1	0.505284	0.975231	6.26E-05
Tra2b	0.0066709	1	0.253309	0.975231	0.00916227
Ncor2	0.00671872	0.30795	0.752623	0.975231	0.000109012
Limd2	0.00674093	1.00E-05	3.48E-11	0.38634	2.14E-07
Qdpr	0.00676005	1	1	0.975231	0.00938625
Srsf11	0.00678819	0.542946	0.243478	0.975231	3.39E-07
Rpl32	0.00679431	1	1	0.975231	0.00468582
Glrb	0.00680019	0.750105	1	0.975231	0.0492771
Ptov1	0.0068297	1	1	0.975231	0.000415008
Arx	0.00684013	0.0244656	9.40E-05	0.703612	1.40E-06
Nedd8	0.00684141	0.299055	0.000666876	0.975231	1.17E-06
Gja1	0.00684823	9.00E-09	4.59E-13	0.160999	1
Hnrnpm	0.00685147	1	1	0.975231	0.000847757
Rps23	0.00686556	1	1	0.975231	0.00570169
Cdc42se2	0.00687163	0.642411	1	0.975231	5.37E-06
Rpl19	0.00690079	1	1	0.975231	0.0092261
Cyfip2	0.00691124	1	1	0.975231	0.0109766
Slc4a4	0.00697432	0.0100192	2.20E-08	0.975231	1
Fyn	0.00698276	1	1	0.975231	0.00370223
Gabra5	0.00699363	0.000902366	4.34E-06	0.975231	7.47E-05
Ildr2	0.00704054	1	1	0.975231	0.00394443
Pak1	0.00711501	0.0692809	0.00011462	0.193355	1
Usp22	0.00712561	0.974262	1	0.975231	0.000451551
Dlx1	0.00717609	0.00127856	7.42E-08	0.975231	3.95E-08
Psmd2	0.0071809	0.216462	1	0.975231	0.0259883
Ddb1	0.00718378	1	1	0.975231	0.0204323
Bai2	0.00723724	3.95E-06	6.74E-10	0.95614	4.30E-06
Gabbr1	0.00725758	1	1	0.975231	7.30E-05
Slc25a23	0.00727074	1	1	0.975231	0.00395597
Eif3f	0.00727498	1	1	0.975231	0.00896798
Arpc2	0.00733608	1	1	0.975231	0.00453043
Hnrpdl	0.00735411	1	1	0.975231	6.26E-05
Pacsin2	0.00740315	1	1	0.975231	0.000416332
Atp6v1c1	0.00741558	1	1	0.975231	0.000168098
Ptp4a2	0.00743802	1	1	0.975231	0.00258908
Csde1	0.0074597	1	1	0.975231	2.33E-05
Hspa4	0.00751901	1	1	0.975231	0.0119231
Anp32a	0.0075299	0.261969	9.95E-05	0.975231	8.67E-07
Hist1h2bc	0.00753705	1	1	0.975231	0.010089
Tenm3	0.00755978	0.0282819	1.30E-06	0.975231	1.03E-05
Atp6v0e2	0.00756069	1	0.882426	0.975231	8.44E-06
BC002163	0.00756532	1	1	0.975231	0.00681718
Ndufa2	0.0075691	1	1	0.975231	0.0366223
Sort1	0.00758974	0.880004	1	0.975231	0.000308275
Rps15	0.00761191	1	1	0.975231	0.00696748
Clasp2	0.00764408	1	1	0.975231	0.0723149
Dnaja2	0.00764878	1	1	0.975231	0.00861335
Camkk2	0.00770528	0.000218097	0.00186692	0.975231	3.11E-05
Pla2g7	0.00770931	0.0673706	0.0141731	0.518194	0.639637
Rpl6	0.00772051	1	1	0.975231	0.00344079
Pde4d	0.00774538	0.0075657	0.452309	0.975231	2.63E-05
Apbb1	0.00775808	1	1	0.975231	0.000214407
Pdxp	0.00778592	0.00121649	1	0.975231	0.000155961
Dusp3	0.00781905	1	1	0.975231	0.0372715
Akap11	0.00784722	1	1	0.975231	0.000134521
Luc7l2	0.00786639	1	1	0.975231	0.00879968
Lphn1	0.00790225	1	1	0.975231	0.000100524
Ppfia2	0.00790515	0.00708358	6.02E-07	0.253627	5.71E-07
Setd7	0.00790776	1	1	0.975231	0.00825802
Tmem59	0.00791022	1	1	0.975231	0.108777
Vdac3	0.00793791	1	0.860936	0.975231	3.48E-05
Syp	0.0079654	1	0.81693	0.975231	0.303354
Brk1	0.00803158	1	1	0.975231	0.0230509
Tanc2	0.00807943	1	0.280191	0.975231	2.39E-06
Ddx6	0.0080965	1	1	0.975231	0.00323484
Mapt	0.00814496	1	0.300392	0.975231	8.70E-06
Ids	0.00817184	1	1	0.975231	0.00230601
Sh3glb2	0.00817253	1	0.0498248	0.975231	1.45E-05
Tax1bp1	0.00818174	1	1	0.975231	0.000289684
Rps3a1	0.00818739	1	1	0.975231	1.23E-05
Ski	0.0081939	1	0.263587	0.975231	0.000140106
Mt2	0.0082179	0.00465578	6.69E-09	0.530987	1
Atrx	0.00823815	1	1	0.975231	0.000572723
Hnrnpd	0.00825725	1	1	0.975231	0.0350438
Frzb	0.00835208	3.86E-12	1.65E-12	0.0216197	0.0147983
Elmo1	0.00835796	0.00518176	0.00394547	0.975231	2.90E-07
Ndn	0.00836378	1	1	0.975231	0.135512
Ap2a2	0.00841142	1	1	0.975231	0.0156009
Vps35	0.0084391	1	1	0.975231	0.0107682
Nr2f2	0.00846122	0	4.43E-13	0.00889689	7.08E-05
Ndufv2	0.00846175	1	1	0.975231	0.000240446
Foxg1	0.0085735	1	1	0.975231	9.49E-05
Nacc2	0.00858786	1	1	0.975231	0.0235532
Dhx15	0.00864804	0.657151	1	0.975231	0.000650593
Tceal3	0.00866785	0.149331	1	0.975231	0.000407713
Adcyap1r1	0.0086693	1	1	0.975231	0.000390991
Srsf7	0.00870368	1	1	0.975231	8.67E-05
Zfp207	0.00872191	1	1	0.975231	0.000284451
Tma7	0.00873694	1	1	0.975231	5.89E-05
Dstn	0.00882522	1	1	0.975231	0.00549652
Aqp4	0.00883389	1.73E-07	3.18E-11	0.0216197	1
Swi5	0.00883825	1	0.583052	0.975231	0.000658197
Got2	0.00889116	1	1	0.975231	0.00444381
Bnip3l	0.0089031	1	1	0.975231	0.0091754
Dnm1l	0.00893572	1	1	0.975231	0.000551897
Dnajb6	0.00899432	0.558083	0.0715157	0.975231	0.000258398
Tecr	0.00900993	1	1	0.975231	0.0104295
Ncl	0.00902858	1	1	0.975231	0.0367776
Myl12b	0.00908015	1	1	0.975231	0.00993434
Rpl23	0.00908522	1	1	0.975231	0.000267438
Snap47	0.0091232	1	1	0.975231	0.0197522
Rps24	0.00913903	1	1	0.975231	0.0173486
Laptm4a	0.00920247	0.000902366	5.58E-10	0.975231	1
Timp3	0.0092037	0	4.43E-13	0.0665631	0.150364
Cisd1	0.00923568	1	1	0.975231	0.000350758
Dctn2	0.00925503	1	1	0.975231	0.000769984
Rps5	0.00927025	1	1	0.975231	0.0284395
Ube2k	0.00928332	1	1	0.975231	9.43E-05
Rpl39	0.00932211	1	1	0.975231	0.216261
Fbxw7	0.00939966	0.261052	0.00095682	0.975231	6.84E-07
Lrrc40	0.009414	1	0.533242	0.975231	1.95E-05
Rpl29	0.00942615	1	0.917176	0.975231	1.95E-05
Nemf	0.00942685	1	1	0.975231	3.13E-05
Cnih2	0.00951617	0.000642536	0.0535418	0.975231	5.87E-05
Kif1b	0.00951794	1	0.00999793	0.975231	0.458455
Trnp1	0.00953609	8.27E-08	1.59E-06	0.0386969	0.139583
Spock3	0.00967623	0.046127	0.0485482	0.975231	7.88E-05
Hlf	0.00974511	0.178384	0.363338	0.115807	0.00395654
Palm	0.00984592	0.744531	1	0.975231	0.000147117
Ssb	0.00988123	1	1	0.975231	0.000605068
Pi4ka	0.00989333	0.633539	0.768558	0.975231	0.000694121
Ptges3	0.00993253	1	1	0.975231	0.107549
Trak2	0.00997006	0	4.59E-13	0.00288069	0.0324355
Ube2i	0.00999453	0.0581269	0.025917	0.975231	2.24E-06
Gaa	0.0100276	1	1	0.975231	0.103385
Rasa3	0.0100307	1	1	0.975231	0.000128651
Cmip	0.010078	1	1	0.975231	0.00795515
Sucla2	0.0100852	1	1	0.975231	0.202699
Ensa	0.010099	1	1	0.975231	0.000487753
Clcn3	0.0101279	1	1	0.975231	0.0121132
Lsm14b	0.010146	0.953495	0.0468892	0.975231	1.38E-05
Camk2g	0.0101719	1	1	0.975231	0.000452673
Cttnbp2	0.0101949	1	1	0.975231	0.000857331
Srp14	0.0102289	1	1	0.975231	0.00397581
Ccni	0.0102711	1	0.0700091	0.975231	1
Kcnc1	0.0102865	1	1	0.975231	0.0556267
Hdac5	0.0103173	0.437887	1	0.975231	0.0359969
Trim32	0.0103547	1	1	0.975231	0.00446264
Btg1	0.0104035	0.0740072	0.615592	0.975231	0.00570169
Wdr6	0.0104279	1	1	0.975231	0.000746744
Rpl21	0.0104396	1	1	0.975231	0.00691555
Wdfy3	0.0104536	1	1	0.975231	0.0199119
Ahcyl2	0.0104701	6.55E-08	1.26E-11	0.481981	0.116403
Gabrg2	0.0104808	0.453485	0.0162749	0.324109	1
Arhgef12	0.0104811	1	1	0.975231	0.004968
Gabarap	0.0104852	1	1	0.975231	0.118023
Necap1	0.0104917	1	1	0.975231	0.00239767
Hp1bp3	0.0105016	1	1	0.975231	0.0153796
Slc2a3	0.0105194	1	1	0.975231	0.0116459
Zmynd11	0.0105257	1	1	0.975231	0.00968848
Eps15	0.0105662	0.978299	1	0.975231	0.0479723
Dctn1	0.0106103	0.282251	0.00655135	0.975231	1.36E-06
Hnrnpul2	0.0106402	1	1	0.975231	0.000584327
Sybu	0.0106716	0.261969	1	0.975231	1.20E-05
Phyhipl	0.0106994	0.994812	0.11779	0.975231	6.71E-05
Nars	0.0107153	1	1	0.975231	0.000126553
Pcmtd2	0.0107462	1	1	0.975231	0.0122013
Dbn1	0.0107576	0.00166314	0.0234097	0.975231	0.000487753
Dlgap3	0.010785	2.11E-06	0.000358689	0.610442	2.01E-06
Uba2	0.0108895	1	1	0.975231	0.00659872
Ppp2r2c	0.0109454	0.0673579	1	0.975231	0.000177054
Ube2n	0.0110241	1	0.823771	0.975231	0.000349414
Lix1	0.0110423	1	0.823771	0.975231	0.000196482
Sec62	0.0110913	1	1	0.975231	0.0940558
Rad23b	0.0110988	0.486446	1	0.975231	0.000879971
Ndufa8	0.0111015	1	1	0.975231	0.000155032
Srsf6	0.0112707	1	1	0.975231	0.00967243
Bcan	0.0112735	0.0663841	3.08E-06	0.975231	1
Znrf1	0.0112899	0.222763	1	0.975231	6.94E-05
Adar	0.0113243	1	1	0.975231	0.000923501
Gm12070	0.0113475	4.68E-06	0.331535	0.975231	1.80E-05
Napa	0.0113713	1	0.0705373	0.975231	0.000876548
Car2	0.0114094	1	0.00346344	0.975231	1
Msi2	0.0114474	3.45E-06	2.76E-12	0.080385	1
Pcdh20	0.0114624	0.859328	0.0831692	0.975231	0.000149429
Prune2	0.0114796	1	1	0.975231	1
Fem1b	0.0115039	1	0.48702	0.975231	0.00802116
Lpgat1	0.0115433	1	1	0.975231	0.224245
Npm1	0.0115457	1	1	0.975231	0.00801616
Rps14	0.0115587	1	1	0.975231	0.000374722
Tpm1	0.0116131	0.228272	1	0.975231	1.21E-05
Nr4a1	0.0116285	0.0201505	0.000311745	0.975231	0.000271513
Ptprd	0.0116559	0.416684	0.0711267	0.975231	1
Lin7a	0.0118131	0.0141003	0.187458	0.975231	0.000230756
Cct7	0.0118303	1	1	0.975231	0.00341378
Brd2	0.0118398	0.719442	0.760041	0.975231	0.000160787
Arl6ip1	0.0118944	1	1	0.975231	1
Snx3	0.0118992	1	1	0.975231	0.00512573
Sema3c	0.0119304	0.495848	1	0.975231	0.0250714
Adcy2	0.0119497	0.00979737	2.84E-08	0.975231	4.55E-08
Celf3	0.0119634	2.46E-05	0.000783028	0.975231	8.63E-06
Psmb5	0.0120307	1	1	0.975231	0.00825802
Dazap2	0.0120327	1	1	0.975231	0.703345
Vtn	0.0120414	1.52E-12	4.59E-13	0.0379737	0.0309675
Cplx2	0.0120596	0.0294298	4.21E-05	0.975231	2.40E-07
Actr2	0.0120697	1	1	0.975231	0.00426433
Iqsec3	0.0120879	0.0956935	1	0.355816	0.819187
Stmn2	0.0120973	0.849115	1	0.975231	0.326159
Mif	0.0121011	1	1	0.975231	1
Aak1	0.0121091	1	1	0.975231	0.294609
Dld	0.012164	0.185141	0.810986	0.975231	0.0964102
Mgrn1	0.0122141	1	1	0.975231	0.0173402
S100a10	0.0122752	0.0675605	0.0026392	0.975231	6.54E-05
Anp32e	0.0123089	1	1	0.975231	0.00819648
Fau	0.0124333	1	1	0.975231	0.0438346
Dlx6as1	0.0124974	0.0022548	0.0718457	0.975231	3.55E-05
Tspan5	0.0125404	1	1	0.975231	0.00472825
Sik3	0.0125772	1	1	0.975231	0.000879246
Cab39	0.0125943	0.447425	0.758608	0.975231	0.000113802
Prkacb	0.0126238	1	1	0.975231	0.0119851
Rab18	0.0126513	1	1	0.975231	0.0258641
Clk1	0.0126551	1	0.780138	0.975231	0.00610606
Rhob	0.0126645	1	0.00227915	0.975231	0.000104993
Timp2	0.0127201	1	1	0.975231	0.983597
Ftl1	0.0127489	1	1	0.975231	0.224546
Cic	0.0127767	1	1	0.975231	0.000200773
Atpif1	0.0127988	1	1	0.975231	0.292987
Ppp1r9a	0.0128117	1	1	0.975231	0.0114176
Sorbs1	0.0128453	4.46E-11	2.18E-10	0.0328479	0.639437
Caly	0.01293	1	1	0.975231	0.00909665
Gpx1	0.0129969	1	1	0.975231	0.00426433
Rps26	0.0130244	1	1	0.975231	0.0162717
Xpr1	0.0131157	1	1	0.975231	0.00954464
Top1	0.0131351	0.968787	0.93014	0.975231	0.00570169
Klhl9	0.0131469	1	1	0.975231	0.000891619
Dbc1	0.0131698	1	0.925548	0.975231	0.187474
Gm5643	0.0132328	0.697258	0.339259	0.975231	0.000195979
Dmwd	0.013249	0.462125	0.49277	0.975231	0.000248322
Glyr1	0.0132714	1	1	0.975231	1.04E-05
Tmbim6	0.0134507	0.859328	0.155259	0.975231	0.560923
Nudt3	0.013464	1	1	0.975231	0.000334494
Rps29	0.013533	0.962943	1.82E-07	0.975231	0.106112
Slc38a3	0.013541	3.17E-06	0.00475315	0.116811	1
Syngr3	0.0135419	1	1	0.975231	0.0299126
Cadm3	0.0136245	0.0384085	0.00102756	0.975231	6.71E-05
Cxxc5	0.0136271	1	1	0.975231	0.000167241
Sirt2	0.01371	1	1	0.975231	1
Sh3bgrl	0.0137353	1	1	0.975231	0.0250819
Minos1	0.013771	1	1	0.975231	0.000744283
Srsf2	0.0138293	1	1	0.975231	0.110166
Trim44	0.0138402	1	1	0.975231	0.000157867
Irf2bpl	0.0138523	1	1	0.975231	0.0552009
Gm15800	0.0139015	1	1	0.975231	0.00627399
Tmed7	0.0139037	1	1	0.975231	0.221501
Lin7c	0.0139931	1	1	0.975231	0.0331103
Igfbp2	0.0140472	3.89E-05	1.79E-08	0.0146925	0.117947
Smap2	0.0140491	0.216486	0.0583549	0.975231	0.000715595
Atp5j2	0.0140721	0.474637	1	0.975231	0.000529719
Wipf3	0.0140944	0.00134984	0.00103433	0.975231	5.26E-06
Dlx2	0.0141169	0.00314625	2.12E-05	0.975231	2.63E-05
Gpx4	0.014132	1	1	0.975231	0.660797
Ip6k1	0.0141991	1	1	0.975231	0.000234545
Ndufs3	0.0143844	0.130248	1	0.975231	0.000283556
Sfrs18	0.0143897	1	1	0.975231	0.58909
Plcxd2	0.0144476	1	0.0112041	0.95614	1
Gnl1	0.0144961	0.604975	1	0.975231	0.000198789
Ctsd	0.0145268	0.459886	2.92E-06	0.896398	1
Arid1a	0.0145271	1	1	0.975231	0.0382247
Zmiz2	0.0145443	0.70873	0.288246	0.975231	2.24E-05
Rps16	0.0145507	1	1	0.975231	0.0128741
Top2b	0.014569	1	1	0.975231	0.00861335
Sox11	0.0145944	0.0489585	0.000793972	0.756605	8.44E-05
Eef1g	0.0146014	1	1	0.975231	0.000374722
Rpl35	0.0146446	1	1	0.975231	9.07E-06
Vstm2a	0.0146515	0.162954	1	0.975231	0.000457044
Atp1a2	0.0146521	3.02E-07	3.41E-09	0.537265	0.591936
Tra2a	0.0146808	0.0275727	0.210234	0.975231	7.14E-05
Rnf220	0.014714	0.798575	1	0.975231	0.0125608
Rpl7	0.0147522	1	1	0.975231	0.000334494
Actr3	0.0147841	1	1	0.975231	0.0143477
H2afy	0.0148178	1	1	0.975231	0.0438346
Bex1	0.0148542	0.0360975	1	0.975231	0.00253734
Smim13	0.0148713	1	1	0.975231	0.111979
Pitpnm3	0.0149606	1	1	0.975231	0.007263
Htra1	0.0149933	0.654551	1.04E-05	0.975231	1
Rab11b	0.0150225	1	1	0.975231	0.0977212
Dlg3	0.0150349	1	1	0.975231	0.000703399
Tomm70a	0.0150475	1	0.913402	0.975231	2.40E-06
Sdhb	0.0150587	1	1	0.975231	0.0265598
Wbp5	0.0151585	1	1	0.975231	0.00860839
Dnajc5	0.0151641	1	1	0.975231	6.17E-05
Prdx1	0.0152163	0.00022616	2.55E-07	0.113328	0.989869
Ndufb4	0.0152498	1	1	0.975231	0.0427065
Lrp1	0.0152629	0.433568	1	0.975231	0.317665
Kcnb1	0.0153897	0.149377	0.012521	0.975231	0.000149251
Tia1	0.015399	1	1	0.975231	0.000212592
Mkl2	0.0154406	0.162954	0.00115427	0.975231	1.18E-06
Mpc2	0.0155205	1	1	0.975231	0.40913
Tmod2	0.0155519	0.0989679	7.28E-06	0.975231	0.240463
Dlgap4	0.0155645	0.349773	0.000109187	0.975231	3.59E-05
Ubqln1	0.0155716	1	1	0.975231	0.167937
Mycbp2	0.0156271	1	1	0.975231	0.265745
Cox7a2l	0.0156324	1	1	0.975231	0.0702527
Tyro3	0.0156813	9.37E-08	5.69E-09	0.24096	3.94E-06
Rbbp4	0.0157166	1	1	0.975231	0.117254
Fam134a	0.0157236	1	1	0.975231	0.000310401
Rpl22l1	0.0157687	1	1	0.975231	0.0141842
Ccrn4l	0.0158635	0.018891	0.000144532	0.975231	1.21E-05
Tardbp	0.0158857	1	1	0.975231	0.0178505
Rpl10a	0.0159549	1	1	0.975231	0.000150853
Ptplad1	0.0160128	1	1	0.975231	0.142555
Eif3h	0.0160146	1	1	0.975231	0.000203701
Ivns1abp	0.0160406	1	1	0.975231	0.0142202
Wdr1	0.0160498	1	1	0.975231	0.0262865
Trappc13	0.0161127	1	1	0.975231	0.0511305
Gbas	0.0161157	1	1	0.975231	0.0268162
R3hdm4	0.0161792	0.068751	1.24E-05	0.975231	5.00E-06
Fmr1	0.0161795	1	1	0.975231	9.42E-05
Kank3	0.0161916	0.471248	1	0.975231	0.000438588
Scn1b	0.0162458	0.0297127	0.0098811	0.975231	0.77056
Sall1	0.016344	0.991315	0.113312	0.975231	1.77E-06
Atp6v1f	0.0163782	1	1	0.975231	0.00282402
Ube2d2a	0.0163918	1	1	0.975231	0.0747099
Polr2m	0.0164221	1	1	0.975231	0.839843
Prpf8	0.0165059	1	1	0.975231	0.0483168
Snrnp70	0.0165672	0.123438	1	0.975231	0.00014581
Suclg1	0.0165761	1	1	0.975231	0.000532038
Spop	0.0165954	1	1	0.975231	0.240536
Zfp704	0.0166187	1	1	0.975231	0.0250253
Ndufv1	0.0166488	1	1	0.975231	0.00344105
Lmbrd1	0.0166789	1	1	0.975231	0.118625
Tacc1	0.0166836	0.586784	0.0344293	0.975231	1.73E-07
Nsmf	0.0167065	1	1	0.975231	0.010319
Acsl3	0.0167271	1	1	0.975231	0.00838457
Tm9sf2	0.0167418	0.710565	1	0.975231	0.0500627
Atcay	0.0169516	0.00679646	0.00770833	0.975231	5.15E-08
Fosl2	0.016971	0.701891	0.345876	0.975231	0.00342174
R3hdm2	0.0170165	0.553857	0.0275453	0.975231	6.12E-06
Ola1	0.0170188	0.0176646	0.536913	0.975231	0.000232482
Rprml	0.0170364	0.00803642	1.28E-05	0.918288	0.000118014
Luc7l3	0.0170707	1	1	0.975231	0.00430396
Pde4a	0.0170837	1	0.0371405	0.975231	0.00012053
Clic4	0.0170909	1	1	0.975231	0.107224
Ubald1	0.0171429	0.191535	0.0274588	0.975231	0.00031
Grm5	0.0171687	0.00084428	1.59E-05	0.975231	1.36E-06
Dnajb5	0.0171817	0.127235	0.0158642	0.975231	0.00031944
Cacng5	0.0172133	1	1	0.975231	0.0134695
Scamp5	0.0172458	1	1	0.975231	0.72099
Bcl11b	0.0173099	4.45E-05	3.72E-08	0.975231	5.15E-08
Cpsf6	0.0173294	1	0.463635	0.975231	0.0123999
Tmem106b	0.0173321	1	1	0.975231	5.26E-06
Dctn3	0.0173575	1	1	0.975231	0.00720515
Gsk3a	0.0173646	1	1	0.975231	0.000115785
Camk4	0.0174036	0.00229135	2.98E-09	0.146394	7.04E-06
Rcan2	0.0174483	0.0123406	0.0001907	0.116913	1
Stmn4	0.0175269	1	1	0.975231	0.314571
Igf2	0.0175471	0.798575	0.11613	0.975231	0.879085
Fkbp8	0.0176733	1	1	0.975231	0.0110427
Stt3b	0.0176821	1	1	0.975231	0.0125366
Ndufa11	0.0176917	1	1	0.975231	0.000156199
Eif1b	0.0177583	1	1	0.975231	1
Slc6a17	0.0178129	1	1	0.975231	0.0231515
Epas1	0.017826	2.16E-08	2.76E-12	0.975231	1
Ndufs4	0.0178461	1	1	0.975231	3.25E-05
Prdx6	0.017861	1.30E-08	1.54E-11	0.550068	1
Ddx39b	0.017869	1	1	0.975231	4.89E-06
Pgbd5	0.0179019	0.000137212	0.000471178	0.975231	5.19E-05
Rapgef2	0.0180495	1	0.360134	0.975231	0.00225132
Rps6	0.0180632	1	1	0.975231	0.00663175
Ptbp2	0.0180737	1	1	0.975231	7.02E-05
Vsnl1	0.0180746	0.210889	0.0148123	0.959188	1
Sdha	0.0180891	1	1	0.975231	0.106161
Maged1	0.0180947	1	1	0.975231	0.0102036
Npdc1	0.0181118	1	1	0.975231	0.0269701
Cend1	0.01812	1	1	0.975231	0.0427966
Uqcrc2	0.0181379	1	1	0.975231	0.11537
Csnk1g3	0.018171	0.036396	0.7103	0.975231	0.00312645
Akr1a1	0.0182053	1	1	0.975231	0.0692628
Necab2	0.0182536	2.00E-07	2.01E-10	0.0384572	1.53E-07
Limch1	0.0182724	1	1	0.975231	0.0284395
Strap	0.0183306	1	1	0.975231	0.383985
Ankrd17	0.018445	1	1	0.975231	0.025564
Arfgef1	0.0184585	1	1	0.975231	0.0183845
Dgkz	0.0184939	1	0.028881	0.975231	6.95E-07
Stx12	0.0184964	1	1	0.975231	0.000655964
Spred1	0.0185364	1	1	0.975231	0.0896787
Gng13	0.0185849	0	4.43E-13	0.0269028	0.000444953
Sumo1	0.0186016	1	1	0.975231	0.000599361
Snrk	0.0186194	0.394673	0.0446979	0.975231	0.677315
S100b	0.0186198	6.70E-06	6.89E-12	0.959188	1
Psmb1	0.0186591	1	1	0.975231	0.000451551
Huwe1	0.0187236	1	1	0.975231	0.00519029
Dzank1	0.0187319	0.881139	0.764471	0.975231	0.208058
Mtch1	0.0187758	1	1	0.975231	0.0985107
Phactr3	0.0187874	0.0120358	0.019626	0.975231	1.28E-07
Zc3h15	0.0188151	1	1	0.975231	0.0125393
Cct2	0.0188217	1	1	0.975231	0.000983088
Rbm5	0.0188265	1	1	0.975231	0.00928644
Rpl7a	0.0188305	1	1	0.975231	0.039498
Ndufb11	0.0189094	0.741223	1	0.975231	0.00345222
Eif4e	0.0189181	1	1	0.975231	0.02089
Ssbp2	0.0189229	0.445046	1	0.975231	0.00686658
Eml5	0.0189621	1	1	0.975231	0.000278088
Rnf44	0.0190002	1	1	0.975231	0.00549652
A030009H04Rik	0.0190182	1	1	0.975231	0.0186675
Mapk9	0.0190284	1	1	0.975231	0.00347224
Capza2	0.0191003	1	1	0.975231	0.00230601
Isca1	0.0191156	1	1	0.975231	0.0407075
Eif4b	0.019123	1	1	0.975231	0.00487757
Atf4	0.0191529	1	1	0.975231	0.23384
Chmp2b	0.0193766	1	1	0.975231	0.31482
Tnks2	0.0194167	1	1	0.975231	0.000891919
Ndufa3	0.0194197	1	1	0.975231	1
Shroom2	0.0194708	1	1	0.975231	0.00382315
Nudt4	0.0194837	2.79E-06	2.17E-07	0.687912	1
Pdpk1	0.0194871	1	1	0.975231	0.000289684
Rnasek	0.0195788	1	1	0.975231	0.167038
Cacybp	0.0195889	1	1	0.975231	0.145556
Bri3bp	0.0196216	1	1	0.975231	0.000860322
Stox2	0.0196395	1	1	0.975231	0.00500476
Jup	0.0196566	0.555608	0.00060387	0.975231	8.41E-06
Pfdn5	0.0196783	1	1	0.975231	0.00015613
Cbx3	0.0197127	1	1	0.975231	0.00400708
Peg13	0.0198016	1	1	0.975231	0.0986686
Vgf	0.0198357	1	1	0.975231	0.000266653
Fnbp1l	0.0199115	1	1	0.975231	0.0387556
Plekha1	0.0199325	1	0.0929058	0.975231	0.00681718
Rps11	0.0199613	1	1	0.975231	0.00695977
Tmem35	0.0199862	0.809929	0.0292515	0.975231	5.78E-06
Ccdc88a	0.0200231	1	1	0.975231	0.0261634
Inpp5f	0.020051	1	1	0.975231	0.071725
Syt6	0.0200625	0.883706	1	0.975231	0.000929601
Rpl37a	0.0201199	1	1	0.975231	0.00234497
Snph	0.0202121	0.299414	1	0.975231	0.0414217
Dclk2	0.0202646	0.657151	0.000609535	0.885044	0.000167821
Ndufs1	0.0203983	1	1	0.975231	0.064783
Rplp2	0.0204277	1	1	0.975231	0.000700546
Rap2a	0.020446	0.144013	0.00952673	0.975231	6.87E-07
Trio	0.0204526	1	1	0.975231	0.000588582
Hspe1	0.0204834	1	1	0.975231	0.0182962
Srgap3	0.0205456	1	1	0.975231	0.0499118
Ado	0.0205622	1	1	0.975231	2.37E-07
Ryr2	0.0205935	1	1	0.975231	0.00711049
Bai1	0.0206075	1	1	0.975231	0.000977434
Pclo	0.020619	0.983194	0.00886922	0.975231	1
Gm15421	0.020678	1	1	0.975231	0.000875589
Trip12	0.0207014	1	1	0.975231	0.00594975
Vim	0.0207843	2.09E-10	4.81E-12	0.521633	0.14647
Kidins220	0.020799	0.799614	1	0.975231	1
Myeov2	0.0208027	1	1	0.975231	0.10351
Faim2	0.0208115	0.579867	0.058894	0.975231	0.633451
Spin1	0.0209575	1	1	0.975231	0.000126483
Olig1	0.0210146	0.991676	1	0.975231	1
Txn2	0.0210534	1	1	0.975231	0.00284187
Pabpc1	0.0210539	1	1	0.975231	0.0249034
Ndufb10	0.0210585	1	1	0.975231	1.85E-05
Rufy3	0.0210649	1	1	0.975231	0.0192989
Magee1	0.0210765	1	1	0.975231	0.29192
Ash1l	0.0210871	1	1	0.975231	0.0384466
Tubb4b	0.0210914	1	1	0.975231	0.0143636
Ndufc1	0.0211525	1	1	0.975231	0.17122
Pkig	0.0212085	0.366001	0.0110192	0.975231	5.97E-05
Myl6	0.021303	1	1	0.975231	0.390343
Naa50	0.0213657	1	1	0.975231	0.0384466
Wnk1	0.0214117	1	0.723328	0.975231	1
Ap3d1	0.0214165	1	1	0.975231	0.00884583
Mll1	0.0214893	1	1	0.975231	0.0047556
Ablim1	0.0215112	0.00708453	0.0640875	0.975231	1.64E-05
Pld3	0.0215551	1	1	0.975231	0.00696257
Cnih	0.021634	1	1	0.975231	0.0186944
Kcnip2	0.0216534	1	1	0.975231	0.031997
Dos	0.0216868	1	1	0.975231	0.000184963
Fubp1	0.0217289	1	1	0.975231	4.14E-05
Trim28	0.0218039	0.0116221	0.0160966	0.975231	0.000576096
Snrpb	0.0218211	1	1	0.975231	0.011658
Ankrd29	0.0218296	1	0.798007	0.975231	0.000284155
Trf	0.0218801	1	0.478842	0.975231	0.000952969
Agtpbp1	0.0218839	0.247642	1	0.975231	0.00469874
Tprgl	0.0219203	1	1	0.975231	1
Cadm4	0.021938	1	1	0.975231	0.0117314
Dcn	0.021998	0.000667068	0.000331765	0.703311	0.0105101
Ednrb	0.0220457	1	1	0.975231	0.612735
Sod2	0.0220881	1	1	0.975231	0.391607
Gnai2	0.0221386	1	1	0.975231	0.453589
Mnf1	0.0223025	1	1	0.975231	0.0108538
Psma1	0.0223715	1	1	0.975231	0.244339
Cds1	0.0224367	1	1	0.975231	0.00258561
Atp1b3	0.022451	1	1	0.975231	0.0743116
Rhoa	0.022499	0.911949	1	0.975231	0.414705
Stip1	0.0225257	1	1	0.975231	0.0363611
Dpf1	0.0226126	1.04E-07	4.72E-11	0.193411	3.41E-08
Csnk1a1	0.0226469	1	1	0.975231	0.0202925
Aamp	0.0227314	1	1	0.975231	0.030259
Hdac2	0.0227426	0.935649	0.00195877	0.975231	8.49E-06
Pde4dip	0.0227507	1	1	0.975231	9.49E-06
Fbxw11	0.0227644	1	1	0.975231	0.0226057
Srp54a	0.022788	1	1	0.975231	0.000107209
Rap1a	0.0227895	1	1	0.975231	0.00715837
Bcl11a	0.0228212	0.546952	0.271182	0.975231	7.88E-05
Ociad2	0.0228769	1	1	0.975231	0.0153349
Pmm1	0.0229358	1	1	0.975231	0.0306327
BC031181	0.0229642	1	1	0.975231	0.00227989
Dlg1	0.0230095	1	1	0.975231	0.00697896
Srpk2	0.0230178	1	0.391835	0.975231	0.924488
Ube2v1	0.0230243	0.0882209	1	0.975231	0.00045871
Etnk1	0.0230582	0.981163	2.51E-06	0.975231	1
Rpl5	0.0230692	0.552813	1	0.975231	0.000456901
Cdk5r2	0.0230772	1	1	0.975231	7.95E-05
Fam20c	0.0231851	1	1	0.975231	0.00345222
Rpl22	0.023192	1	1	0.975231	0.447704
Atp6v0a1	0.0232143	0.537066	1	0.975231	0.116572
Plekhb2	0.0232307	1	0.0110192	0.975231	1
Usp32	0.0232675	1	1	0.975231	0.10519
Bzrap1	0.0232745	0.00292618	0.0230847	0.975231	4.35E-05
B2m	0.0233454	6.16E-05	3.85E-07	0.474592	1
Ube2m	0.0234174	1	1	0.975231	0.00253635
Osbpl8	0.0234412	1	1	0.975231	0.00814866
Got1	0.0234656	0.0110483	0.160103	0.975231	0.0716021
Asph	0.0234715	1	1	0.975231	0.0232547
Hspa2	0.0235863	0.059877	0.00105492	0.975231	1.48E-05
Rnps1	0.0237009	0.140275	0.144996	0.975231	0.0125393
Usp9x	0.0237421	1	1	0.975231	0.0219549
Nbea	0.0237554	1	1	0.975231	0.534378
Tceal5	0.0237689	1.00E-05	0.0753202	0.975231	0.000248304
Rps15a	0.0237838	1	1	0.975231	0.0217409
Selk	0.0237851	1	1	0.975231	1
Mtor	0.0237983	1	1	0.975231	0.998873
Add2	0.0238239	2.48E-05	0.00159462	0.703311	7.93E-06
Ubtf	0.0238649	0.222185	0.111302	0.975231	0.000532038
Bai3	0.0239275	1	1	0.975231	0.000137284
Rpl18a	0.0239817	1	1	0.975231	0.00656489
H1f0	0.0240078	0.722409	1	0.975231	0.000573131
Fasn	0.0240542	0.216074	0.7627	0.975231	0.188945
Copg1	0.0240565	1	1	0.975231	0.000127554
Ctsl	0.0241426	1	1	0.975231	1
Lrp8	0.024151	0.332787	0.0996162	0.975231	0.000232482
Eif4g1	0.0241619	1	1	0.975231	0.200191
Etl4	0.0241622	0.359887	0.0518024	0.975231	3.48E-05
Abhd17a	0.0241688	1	1	0.975231	0.000745102
Rps27a	0.0241695	1	1	0.975231	0.0342754
Vps26b	0.0241844	1	1	0.975231	0.20627
Ndufb6	0.0241881	1	1	0.975231	0.0414217
Rgs12	0.0242083	9.43E-06	4.46E-08	0.864656	3.16E-06
Klhl2	0.0242268	0.0453062	8.61E-05	0.975231	1.40E-06
Msl1	0.024261	1	1	0.975231	0.0294128
Ugcg	0.0242914	1	1	0.975231	0.00577886
Ndufb2	0.0243035	1	1	0.975231	0.0186081
Ndufa7	0.024338	1	1	0.975231	0.00759504
Ppm1a	0.0243782	0.678069	0.195261	0.975231	0.0128741
Dennd5b	0.0244765	0.736125	1	0.975231	0.000370702
Hk1	0.0245662	1	1	0.975231	0.0339792
Arf4	0.024576	1	1	0.975231	0.00517228
Ssr1	0.0246261	1	1	0.975231	0.358087
Dlg4	0.0246362	0.400653	0.217974	0.975231	0.000120505
Usp7	0.0246515	1	1	0.975231	0.0344537
Fam102b	0.0246786	0.820232	0.00334674	0.975231	0.000470082
Psma7	0.0247499	1	1	0.975231	0.124391
Ndufb3	0.0247537	1	1	0.975231	0.0220073
Pptc7	0.0248189	1	1	0.975231	0.0182962
Kcna2	0.0248199	0.0204811	0.0013048	0.933515	1
Ndufa1	0.0248577	1	1	0.975231	0.172802
Rab40b	0.0248809	0.00685649	1.20E-06	0.975231	0.000127005
Psmb6	0.0249543	1	1	0.975231	0.0258641
Epha5	0.0249774	0.213649	0.0407954	0.975231	5.68E-05
Hras1	0.0249874	1	1	0.975231	0.00044056
Gsn	0.0249992	0.00045149	4.46E-05	0.521111	1
Tmem9b	0.0250169	1	1	0.975231	0.0838573
Shisa3	0.0251025	0.282251	0.00229153	0.347323	1
Map7d2	0.0251448	1	1	0.975231	0.366312
Atxn1	0.025388	1	1	0.975231	0.0351457
Rpl36al	0.0254797	1	1	0.975231	0.106188
Thoc7	0.0254809	1	1	0.975231	0.0130944
Pomp	0.0255464	0.877699	1	0.975231	0.0596473
Tmem59l	0.0255699	1	1	0.975231	0.00605821
Abhd8	0.0255861	0.216535	1	0.975231	1
Prrc2c	0.0256	1	1	0.975231	0.000498375
Cct6a	0.0256159	1	1	0.975231	0.00865758
Mapk8ip1	0.0256409	0.190312	0.00278135	0.975231	1
Ube2v2	0.0257052	0.552813	1	0.975231	0.013846
Laptm4b	0.025755	1	0.00684064	0.975231	1
Elmod1	0.0257721	0.23591	1	0.975231	1
Dad1	0.025807	1	1	0.975231	0.611473
Nhp2l1	0.025853	1	1	0.975231	0.00743263
Gpr37l1	0.0258885	0.679608	8.68E-06	0.975231	1
Cand1	0.0259448	1	1	0.975231	0.0197522
Chn2	0.026002	1	1	0.975231	0.000233932
Tmed2	0.0260066	1	1	0.975231	0.00965365
Syncrip	0.0260739	0.622259	1	0.975231	0.00405436
Pabpn1	0.0263244	1	1	0.975231	0.00776221
Gspt1	0.0263358	1	0.160376	0.975231	1
Rpl18	0.0263519	1	1	0.975231	0.00383931
Tomm20	0.0264521	1	1	0.975231	0.000606765
Rpl37	0.0264556	1	1	0.975231	0.0350136
Tom1l2	0.0264751	1	1	0.975231	0.0299116
Napg	0.0265112	1	1	0.975231	0.0386533
Ier5	0.0265635	0.0951883	0.0510688	0.975231	2.06E-05
Dusp14	0.0265677	0.305464	1	0.975231	0.000378838
Pdxk	0.0266226	1	1	0.975231	0.230593
Myo10	0.0267089	1	1	0.975231	0.623637
Sez6l2	0.0267797	0.078218	1	0.975231	0.23807
Dmxl2	0.0268349	1	1	0.975231	0.00860274
Hnrnpr	0.0268602	1	1	0.975231	0.0185648
Ncoa1	0.0268967	1	1	0.975231	1
Pdia6	0.0269175	1	1	0.975231	0.816341
Slc25a11	0.0269518	1	1	0.975231	0.872519
Micu3	0.0269708	1	1	0.975231	0.00764984
Sfxn5	0.0269957	0.657151	0.252156	0.975231	1
Tm9sf3	0.0270313	1	1	0.975231	0.774157
Rab12	0.0271587	1	1	0.975231	0.0322944
Fyttd1	0.0271648	1	1	0.975231	0.0705128
Rab10	0.027215	1	1	0.975231	0.553293
Fgf13	0.0272217	0.122547	2.61E-05	0.975231	1.86E-05
Caprin1	0.027224	1	1	0.975231	0.000422544
Kcnip1	0.0272364	0.139693	0.020773	0.975231	9.07E-06
Prkaca	0.0273211	1	1	0.975231	1
Slc1a1	0.027323	1	1	0.975231	0.00426433
Elovl5	0.0273511	0.00734307	5.27E-07	0.797885	1
Homer1	0.027362	0.107181	1	0.975231	0.000628289
Ssr3	0.0274193	1	1	0.975231	0.552833
Auh	0.0274504	1	1	0.975231	0.0104561
Hmgn2	0.0274757	1	1	0.975231	0.0036042
Eif3a	0.0275642	1	1	0.975231	0.0372777
Wac	0.0275816	1	1	0.975231	0.000644145
Slc30a9	0.0276258	1	1	0.975231	0.0298226
Fbxo11	0.0276651	1	1	0.975231	0.512084
Gstm1	0.0276724	0.0293461	0.000167609	0.975231	1
Phldb1	0.0277138	1	1	0.975231	7.66E-05
Hectd1	0.0277186	1	1	0.975231	0.0091754
Tubb4a	0.027742	1	1	0.975231	0.0779087
Itsn1	0.0278292	1	1	0.975231	0.0874488
Atp6ap1	0.0278524	0.369004	1	0.975231	0.208058
Rpl10	0.0278944	1	1	0.975231	0.00447891
Rrp1	0.0279093	0.104994	0.196091	0.975231	0.00316974
Acox1	0.0279503	1	1	0.975231	1
Rasgef1a	0.0280164	0.282251	0.00853601	0.975231	1.97E-06
Ap1b1	0.0280675	0.893239	0.430062	0.975231	0.116453
Sf1	0.0280897	1	1	0.975231	0.0163915
Tmem131	0.028116	0.195327	1	0.975231	0.000335042
Hn1	0.0281402	1	0.0858379	0.975231	0.0212203
Actr1a	0.028198	0.808294	1	0.975231	0.000343327
Fam184a	0.0282692	1	1	0.975231	0.00672145
Ctnnd2	0.0282874	0.466724	1	0.975231	4.52E-05
Puf60	0.028296	1	1	0.975231	0.00776221
Atrn	0.0283562	1	1	0.975231	0.0297861
Cct8	0.0283587	1	1	0.975231	2.13E-06
Smarca4	0.0284731	0.220986	1	0.975231	3.71E-05
Papola	0.028485	1	1	0.975231	0.0080404
Arih1	0.0285136	1	1	0.975231	0.0529272
Abhd12	0.028532	1	1	0.975231	0.0807165
Atp6v1h	0.028542	0.469155	1	0.975231	0.00949706
Eif4g3	0.0285984	0.278722	0.389164	0.975231	0.313483
Mag	0.0286381	0.628003	0.00414145	0.975231	0.0406206
Cox14	0.0288382	1	1	0.975231	0.00318045
Ankrd46	0.0289311	1	1	0.975231	0.000104272
Rps17	0.0289412	1	1	0.975231	0.000435472
Abca2	0.029107	1	1	0.975231	0.000336154
Amfr	0.0291156	1	1	0.975231	1
D8Ertd738e	0.0291295	1	1	0.975231	0.00950919
Dhx9	0.0291383	1	1	0.975231	0.00092304
Hmgcr	0.0291657	0.616636	0.754845	0.975231	8.58E-05
Ddah1	0.0292061	0.0220603	0.570547	0.975231	0.437989
Pcnp	0.0293063	1	1	0.975231	1
Zyg11b	0.0293553	1	1	0.975231	0.157201
Bmpr2	0.029378	1	1	0.975231	1
Mrpl20	0.0293862	1	1	0.975231	0.0377108
Dusp8	0.0293901	1	1	0.975231	0.128299
Sumo3	0.0296098	1	1	0.975231	0.0091077
Txn1	0.0296884	1	1	0.975231	0.402483
Park7	0.0296912	1	1	0.975231	0.0715902
Mia3	0.0298128	1	1	0.975231	0.00819648
Tcp11l2	0.0298777	0.506355	0.0495112	0.975231	0.00316974
Dctn6	0.0299278	1	1	0.975231	0.00687638
Efr3b	0.0299471	1	1	0.975231	0.141219
Rnf7	0.0299576	1	1	0.975231	0.0187898
Jund	0.0300251	1	1	0.975231	0.000303471
Cct5	0.0301132	0.575501	1	0.975231	0.0119109
Ndufa5	0.0301256	1	1	0.975231	0.150817
Mgst3	0.030142	1	1	0.975231	0.0109544
Atp5g2	0.030177	1	1	0.975231	0.0324355
Chmp5	0.0301875	1	1	0.975231	0.00559847
Pnn	0.0301897	1	1	0.975231	0.0258641
Kctd17	0.0302408	0.749826	0.0181113	0.975231	0.000125039
Clstn2	0.0302554	1	1	0.975231	1
Serf2	0.0303057	1	1	0.975231	0.141018
Rbbp6	0.0304168	1	1	0.975231	0.44091
Cs	0.0304643	1	1	0.975231	1
Ncor1	0.0304814	1	1	0.975231	0.0258641
Cyth2	0.0305404	1	0.18444	0.975231	1.53E-07
Edf1	0.030669	1	1	0.975231	0.108239
Arl2bp	0.0307236	1	1	0.975231	0.0120725
Nmb	0.0307884	0.00905035	1.86E-07	0.459769	1
Tomm6	0.0308355	1	1	0.975231	0.0356731
Galnt16	0.0308399	0.106321	0.000389997	0.975231	1.28E-07
Hmgb1	0.0308473	1	1	0.975231	0.00245885
Grasp	0.0308718	1.25E-08	9.10E-08	0.678032	1.95E-05
Dip2c	0.0308948	1	1	0.975231	0.0197229
Habp4	0.0309521	0.615965	1	0.975231	0.0163799
Ralgps2	0.0310235	1	1	0.975231	0.65472
Klf13	0.0310881	1	1	0.975231	0.0030306
Cadm1	0.0311445	1	1	0.975231	0.00497902
Dnlz	0.0311519	0.324556	0.974154	0.975231	0.0080134
Spcs1	0.03117	1	1	0.975231	0.126119
Stk25	0.0313454	1	1	0.975231	0.104487
Tmem47	0.031378	1	7.30E-05	0.975231	1
Lrp11	0.0314163	1	1	0.975231	1
Mtfp1	0.0314316	0.299055	0.2831	0.975231	0.00496766
Pde1b	0.0316414	0.322203	1	0.975231	0.00447531
Atp2c1	0.03171	1	1	0.975231	0.389414
Ptpra	0.0318244	1	1	0.975231	0.07012
Fam98b	0.0318535	0.337057	0.820287	0.975231	0.00763855
Ube3b	0.0318869	0.00621523	0.292156	0.975231	0.000167241
Cmpk1	0.0319058	1	1	0.975231	0.00328419
Slc25a22	0.0319063	0.301888	1	0.975231	0.0142303
Gps1	0.0320328	1	1	0.975231	0.0122404
Zfp385b	0.0321043	1	1	0.975231	0.00759504
Ube2l3	0.0321614	1	1	0.975231	0.458482
Tbc1d9	0.0322026	1	1	0.975231	0.00853109
Mfap3l	0.0322518	4.85E-06	4.75E-09	0.436184	1
Kpna4	0.032322	1	1	0.975231	0.000118014
Nbr1	0.0323362	1	1	0.975231	0.0153499
Plekhb1	0.03235	1.90E-05	1.38E-07	0.168019	1
Copa	0.0325458	1	1	0.975231	0.011386
Mtss1l	0.0325631	0.0681662	2.56E-05	0.975231	0.16718
Syngr1	0.0325984	0.911716	1	0.975231	1
Tial1	0.0326151	1	1	0.975231	0.0227736
Pum1	0.0327162	1	1	0.975231	0.00206593
Bpifb9a	0.0327259	0.000231541	0.138476	0.830235	1
Paip2	0.0327406	1	1	0.975231	0.00430396
Naa60	0.0327854	1	1	0.975231	0.0250819
Stac2	0.0327886	0.100004	0.017666	0.975231	0.000112943
Vps29	0.0327894	1	1	0.975231	0.250293
Nol7	0.0328385	1	0.673661	0.975231	0.00374872
Zfp445	0.0328424	1	1	0.975231	0.00570169
Kat6b	0.0328452	1	1	0.975231	0.0229485
Tob1	0.0328494	1	1	0.975231	0.0208067
Bsn	0.0329684	1	1	0.975231	0.0318235
C1d	0.0330066	1	1	0.975231	0.0139087
Qrich1	0.0330312	0.289756	1	0.975231	0.000654265
Tceal6	0.0330687	1	1	0.975231	0.0156068
Fam65a	0.0330728	0.208018	7.57E-06	0.975231	2.77E-05
Esrra	0.0330871	1	1	0.975231	0.0112943
Arxes2	0.0331442	1	1	0.975231	0.00814866
Dgkd	0.0331586	1	0.00462769	0.975231	5.28E-07
Atp5k	0.0331929	1	1	0.975231	0.337408
Mkrn1	0.0332077	1	1	0.975231	0.00316974
Rapgef4	0.0332149	1	1	0.975231	0.0986952
Ppp1r2	0.0333439	1	1	0.975231	1
Pitpnm2	0.033391	1	1	0.975231	0.00095403
Psmd8	0.0334025	1	1	0.975231	0.0249034
Fis1	0.0334363	1	1	0.975231	0.00754348
Lrrn3	0.0334637	1	1	0.975231	4.90E-06
D430019H16Rik	0.0334681	1	1	0.975231	0.000284561
Pkp4	0.0334744	1	1	0.975231	0.00776221
Smg1	0.0335144	1	1	0.975231	0.454586
Nap1l2	0.033587	1	1	0.975231	0.216519
Ak1	0.0336615	1	1	0.975231	0.00392466
Wdr7	0.0337329	1	1	0.975231	0.543036
Yars	0.033764	0.555482	1	0.975231	0.00360622
Cldn5	0.0338137	2.26E-10	8.62E-10	0.810463	1
Bptf	0.0339052	1	1	0.975231	0.0145621
Clip4	0.0339988	0.018891	0.00241716	0.975231	5.08E-06
Rpn2	0.0340534	1	1	0.975231	0.458455
Camk2n2	0.0340705	1	1	0.975231	1
Ube2r2	0.0340765	1	1	0.975231	0.0344679
Entpd4	0.0340794	1	1	0.975231	0.926282
Xiap	0.0342199	0.883706	1	0.975231	0.0724628
Chst1	0.034274	1	1	0.975231	0.0216254
Fads1	0.0343383	0.547791	0.0323853	0.975231	1
Wbp11	0.0343936	1	1	0.975231	0.219041
Serinc5	0.0344029	1	0.211652	0.975231	0.0244351
Tmed10	0.0344392	1	1	0.975231	0.785825
Arsb	0.0344752	1	1	0.975231	0.140368
Gna11	0.0344787	1	1	0.975231	0.00952237
Opa1	0.0345399	1	1	0.975231	0.58321
Hspd1	0.0346063	1	1	0.975231	0.0285253
Herc2	0.0346518	1	1	0.975231	0.170849
Cstf2t	0.0347018	1	1	0.975231	0.0741215
Kcnab3	0.0347071	1	1	0.975231	0.0359265
Zer1	0.0347377	1	1	0.975231	0.00681718
Higd1a	0.0348886	1	1	0.975231	0.0248113
Acot7	0.0350202	1	1	0.975231	0.0979707
Stk39	0.035109	1	1	0.975231	0.0081209
Maf1	0.0351332	1	1	0.975231	0.0451913
Hagh	0.0351884	1	1	0.975231	0.00429992
Gnaq	0.0352506	1	1	0.975231	0.198853
Trim37	0.0353873	1	1	0.975231	0.000495982
Etv1	0.035502	0.552606	1	0.975231	0.0289823
Dnm3	0.035531	1	1	0.975231	1
Vbp1	0.0355544	1	1	0.975231	0.377203
Cul1	0.0355791	1	1	0.975231	0.0617893
D1Ertd622e	0.0355807	0.0552733	0.000207628	0.975231	8.97E-07
Hipk1	0.0356074	1	1	0.975231	0.0930529
Podxl2	0.0356081	0.206209	1	0.975231	0.000464297
Ubr5	0.0356558	1	1	0.975231	0.0434536
Bpifb9b	0.0356687	2.40E-05	0.00190089	0.610442	1
Hdac11	0.0357945	1	1	0.975231	0.45096
Parp6	0.0358106	1	1	0.975231	0.000284561
Ik	0.0358144	1	1	0.975231	0.0880097
Vmp1	0.0359655	0.078218	1	0.975231	0.00235261
Cntnap2	0.0359701	1	1	0.975231	0.031997
Wdr13	0.0359773	0.442847	1	0.975231	1.58E-05
Dlx5	0.0360384	0.447425	0.0335638	0.975231	0.000342803
Tmem55a	0.0361264	1	1	0.975231	0.0628105
Tmem255a	0.0361808	1	1	0.975231	0.529512
Psmd14	0.0362556	0.117762	1	0.975231	0.000235975
Tmem33	0.0363276	1	1	0.975231	0.0747808
Txnl4a	0.0363737	1	0.912127	0.975231	5.90E-05
Ppp2r2b	0.0364392	1	1	0.975231	0.213656
Id3	0.0364671	2.91E-11	3.82E-12	0.0978933	0.0124725
Gmfb	0.0364672	1	1	0.975231	0.00417701
Psma6	0.0364689	1	1	0.975231	0.06318
Ppp5c	0.0365122	1	1	0.975231	0.00576794
Smarcc2	0.0365356	1	1	0.975231	0.0230659
Ogfrl1	0.0365448	0.261524	1	0.975231	1
Tppp	0.0365522	0.0884625	1	0.975231	0.550236
Eef1b2	0.0365534	1	1	0.975231	0.0145279
Psma2	0.0365697	1	1	0.975231	0.00484211
Smim7	0.0365995	1	1	0.975231	0.00838098
Btf3	0.0366366	1	1	0.975231	0.0346689
Sh3bgrl3	0.0366666	0.0942327	0.0719289	0.975231	8.38E-05
Pgm2l1	0.0367161	1	1	0.975231	0.0126784
Ap2s1	0.0367265	0.313826	1	0.975231	0.000422544
Pdp1	0.0369419	0.282913	0.00906408	0.975231	0.000149213
Rab5c	0.0369501	1	1	0.975231	0.00307576
Cct3	0.0369695	1	1	0.975231	0.0367776
Robo2	0.0370763	1	1	0.975231	0.0958238
Grip2	0.037102	0.106941	1	0.975231	0.000270765
S1pr1	0.037104	1	0.383891	0.975231	1
Cyhr1	0.0371286	1	1	0.975231	0.912698
Fam168a	0.0373398	1	1	0.975231	0.0105485
Arpc4	0.0373757	1	1	0.975231	0.0601124
Ppdpf	0.0374303	1	1	0.975231	0.0258186
Pdap1	0.0374432	1	1	0.975231	0.00686658
Strn4	0.0374468	1	1	0.975231	0.00236781
Rbbp7	0.0374854	1	1	0.975231	1
Pnpla8	0.0374945	1	0.540396	0.975231	0.0858412
Syt4	0.0374982	1	1	0.975231	0.13603
Kcnd3	0.0376149	0.89361	1	0.975231	0.228576
Trak1	0.037624	0.877699	1	0.975231	0.026294
Ctcf	0.0376843	1	1	0.975231	0.00430931
Tfg	0.0377218	1	1	0.975231	0.649724
Ppm1b	0.0378625	1	1	0.975231	0.0319977
Ssu72	0.037879	1	1	0.975231	0.252149
Arhgef7	0.0378824	1	0.700763	0.975231	2.44E-05
Klhdc3	0.038232	0.288211	1	0.975231	0.0880097
Prex1	0.0383636	0.105743	0.00412972	0.975231	1
Dlat	0.0384283	1	1	0.975231	0.398723
Ncald	0.0384714	1	0.644889	0.975231	0.863424
Rnf157	0.038567	0.771798	1	0.975231	0.00739987
Rabac1	0.0386137	1	1	0.975231	0.849854
Lpin2	0.0386282	0.010513	0.480706	0.849551	8.99E-05
D17Wsu92e	0.0387894	0.293369	1	0.975231	0.0258186
Med13	0.0388194	1	1	0.975231	0.0950654
Otub1	0.0389134	0.240955	1	0.975231	2.24E-06
Per1	0.0389501	1	1	0.975231	0.000704115
Epha4	0.0389826	0.0139772	0.00169073	0.975231	2.22E-06
Sar1b	0.0390297	1	1	0.975231	0.398312
Ndufs7	0.0390707	1	1	0.975231	0.0468746
Birc6	0.0392757	1	1	0.975231	0.0163718
Hdgf	0.0393101	1	1	0.975231	0.0100227
Cnot7	0.0393895	1	1	0.975231	0.33685
Ccdc47	0.0394289	1	1	0.975231	0.169779
Prkcz	0.0394814	0.132015	1	0.975231	2.16E-05
Anapc11	0.0395992	1	1	0.975231	0.130692
Fam213a	0.0395996	0.188298	5.34E-06	0.975231	1
Ppp1ca	0.0396221	1	0.833546	0.975231	2.39E-05
Tomm22	0.0396479	1	1	0.975231	0.000584327
Sez6l	0.0396803	0.127146	0.933408	0.975231	0.00079118
Chd4	0.039757	1	1	0.975231	0.168263
Cdk19	0.0398542	1	1	0.975231	0.000220845
Madd	0.0398721	1	1	0.975231	0.391436
Rsrc2	0.0400546	1	1	0.975231	0.0853268
Rere	0.0400856	0.660832	1	0.975231	0.0467039
Ptprz1	0.040279	0.603482	2.51E-05	0.975231	1
Rasgrf2	0.0402791	1	0.383526	0.975231	7.66E-05
Smdt1	0.0402976	1	1	0.975231	0.705088
Jam2	0.0403259	0.0127323	2.04E-05	0.881811	1
Fut9	0.0403783	1	0.0783089	0.975231	0.113146
Wdr26	0.0404266	1	1	0.975231	0.0758658
Hist3h2a	0.0404484	0.135466	1	0.975231	3.59E-05
Arf6	0.0404845	1	1	0.975231	0.380454
Ankrd6	0.0405805	0.656062	0.734865	0.975231	0.000545024
Lysmd2	0.0405818	1	1	0.975231	0.0125366
Rap1gap2	0.0406697	1	1	0.975231	0.592853
Zc3h11a	0.0406738	1	1	0.975231	0.10644
Git1	0.0407952	1	1	0.975231	0.437989
Bmi1	0.0408023	1	0.170227	0.975231	0.000243646
Pkia	0.040803	1	1	0.975231	0.0306784
Rad21	0.0408256	1	1	0.975231	1
Fxr2	0.0408604	1	1	0.975231	0.00495806
Emc4	0.0409159	0.437268	1	0.975231	9.11E-06
Nudc	0.0409226	1	1	0.975231	0.184217
Psmb4	0.0409498	1	1	0.975231	1
Ppp2r2a	0.0410251	0.63401	1	0.975231	1
Dnajc8	0.0410867	1	1	0.975231	0.00701264
Cuedc2	0.0411177	0.547507	1	0.975231	0.000750317
Kcnab2	0.0413264	0.775674	1	0.975231	0.00776221
Igsf3	0.0413361	2.97E-05	1.95E-08	0.810335	1.40E-06
Zmym2	0.0415017	1	1	0.975231	0.175779
Irf2bp2	0.0415615	1	1	0.975231	0.0716459
Ahsa1	0.0416073	0.221794	1	0.975231	0.00784496
Dag1	0.04168	1	1	0.975231	1
Mat2b	0.0417192	1	1	0.975231	0.0457172
Arap2	0.0417537	0.877576	0.941606	0.975231	1
Atp5g1	0.0417686	0.0258825	0.0110713	0.975231	4.35E-05
Scn3a	0.0417759	0.122773	0.00378377	0.975231	8.71E-05
Camk1d	0.041803	0.0128111	0.00951978	0.975231	0.00215731
Jak1	0.0419101	1	1	0.975231	0.0204216
Lgalsl	0.0419118	1	1	0.975231	0.0392158
Dnajc27	0.0419287	1	1	0.975231	0.0191771
Cwc15	0.0420402	1	1	0.975231	0.0279833
Lgr5	0.0423474	1	1	0.975231	0.00426433
Iqsec2	0.0423778	0.0942327	0.000693317	0.975231	0.000754607
Chn1	0.0424283	1	0.71117	0.975231	1
Yme1l1	0.0424498	1	1	0.975231	0.0274196
Mboat7	0.0424919	1	1	0.975231	1
Adnp	0.0425371	0.878746	1	0.975231	0.407665
Kcnq2	0.0426185	1	1	0.975231	7.14E-05
Th	0.0426451	0.33849	0.00245888	0.975231	1
Ptk2b	0.0427409	1	1	0.975231	0.00396385
Snx27	0.0428355	1	1	0.975231	0.00795515
Pmepa1	0.0429556	1.26E-07	6.92E-07	0.0414013	1
Sel1l	0.0429599	1	0.171579	0.975231	0.185215
Ccnl2	0.0430227	1	1	0.975231	0.00344604
Arhgap5	0.0430498	0.000149181	1.97E-05	0.657151	0.0936822
Tspan2	0.0430782	1	1	0.975231	0.192652
Gpt2	0.0431439	6.33E-07	9.41E-10	0.47851	0.655901
Inf2	0.043166	1	0.833444	0.975231	0.130692
Fam216a	0.0431964	1	1	0.975231	0.17122
Edil3	0.0432086	0.0013406	3.61E-06	0.975231	1
Arl8b	0.0432431	1	1	0.975231	0.00410149
Fam126b	0.0432863	1	1	0.975231	0.180173
Fam19a5	0.0434075	1	1	0.975231	0.0579518
Peli2	0.0434361	1	1	0.975231	0.00447506
Hdgfrp3	0.0434558	0.304608	1	0.975231	0.0109594
Jph3	0.0434601	0.00989223	0.000609535	0.975231	4.63E-06
Elavl1	0.0434897	1	1	0.975231	0.00967276
Coa3	0.0435633	1	1	0.975231	0.00614345
Mfge8	0.0436358	0.917962	1	0.975231	0.00288692
Slc12a2	0.0436382	1	1	0.975231	0.108135
Adrbk1	0.0436845	1	1	0.975231	0.0142202
Stard7	0.0437382	1	1	0.975231	0.031156
Ap4s1	0.0438031	1	1	0.975231	0.00572933
Arpc3	0.0438178	0.215092	1	0.975231	0.0041562
Hcfc1r1	0.0438302	1	1	0.975231	0.771069
Tex264	0.0438387	1	1	0.975231	0.045435
Actl6b	0.0438455	1	1	0.975231	0.000391615
Cyb5b	0.0440041	1	1	0.975231	1
Actr10	0.0440626	1	1	0.975231	0.0422166
Bhlhb9	0.0440669	1	1	0.975231	0.385917
Slitrk5	0.0440959	1	0.290347	0.975231	4.40E-05
Fos	0.044173	1	1	0.975231	0.0635493
Fbxo9	0.0442089	1	1	0.975231	0.00908296
Gabra4	0.0442372	0.100571	1	0.975231	0.0451853
Sdc3	0.0443225	1	7.48E-05	0.975231	1
Smc3	0.044392	1	1	0.975231	0.220269
Braf	0.0445112	1	1	0.975231	0.0272084
Rnf4	0.0445248	1	1	0.975231	0.00980503
Xbp1	0.0445627	1	1	0.975231	0.00024308
Fndc5	0.0445706	0.245515	0.0293162	0.957924	1
Ppp1r13b	0.0449065	0.223911	0.222438	0.975231	0.0116481
Rplp0	0.0449595	1	1	0.975231	0.495108
Tmem50b	0.0450782	0.208018	0.726104	0.975231	1
Suds3	0.0450838	1	1	0.975231	0.0641775
Ubl5	0.045157	1	1	0.975231	0.0135871
Mettl9	0.0451839	1	1	0.975231	1
Cse1l	0.0451841	1	1	0.975231	0.0925484
Arrb1	0.0451858	0.547507	0.00449611	0.975231	1
Ccnd2	0.045228	4.30E-10	6.85E-08	0.0737773	0.150364
Necab1	0.0452521	1	1	0.975231	0.201245
Purg	0.0453122	0.160967	1	0.959188	9.35E-05
Snrnp200	0.0453147	0.416389	1	0.975231	0.0173402
Dab1	0.0453237	0.196987	1	0.975231	0.00450223
Ccnd1	0.0453309	0	5.31E-12	0.010032	0.00771509
Wdr47	0.0453331	0.29053	1	0.975231	0.026294
Tomm7	0.045412	1	1	0.975231	0.55836
Zyx	0.0454332	1	1	0.975231	0.0102292
Slc25a12	0.0454952	1	1	0.975231	0.00715837
Acsl6	0.0455034	1	0.581363	0.975231	1
Metap2	0.0455866	0.382326	1	0.975231	0.00758761
Zmiz1	0.0455955	1	1	0.975231	1
Ndufa9	0.0456695	1	1	0.975231	0.564833
Rab11a	0.0457274	1	1	0.975231	0.706646
Rpl17	0.0457465	1	1	0.975231	0.0396956
Cirbp	0.0457706	1	1	0.975231	0.396194
Prpf19	0.0458387	1	0.282442	0.975231	0.993751
Arhgef17	0.0460587	0.0882209	1	0.975231	0.00827
Slmap	0.0461313	1	1	0.975231	0.030781
Sox2	0.0461515	0.30815	1	0.975231	0.0401992
Syt5	0.0462689	1	1	0.975231	6.48E-05
Dnajc7	0.0462705	1	1	0.975231	0.000238423
Rala	0.046404	1	1	0.975231	0.968116
Mrps14	0.0464105	1	1	0.975231	0.115027
Wasl	0.046435	1	1	0.975231	0.183359
Khsrp	0.046436	1	1	0.975231	0.00539357
Rgcc	0.0465112	8.27E-08	3.65E-09	0.193355	1
Rmnd5a	0.0465393	1	1	0.975231	0.0216762
Kras	0.0465408	1	1	0.975231	0.00273506
Ly6h	0.0465436	1	1	0.975231	1
Itm2a	0.0466989	0.000877996	1.45E-06	0.975231	1
Tm2d2	0.0467015	1	1	0.975231	0.369109
Tmem65	0.0467269	1	1	0.975231	0.704078
Fam126a	0.0468141	1	1	0.975231	0.0044805
Klhdc2	0.0468215	1	1	0.975231	0.00946471
Rbm25	0.0468488	1	1	0.975231	0.242323
Rangap1	0.0468575	1	1	0.975231	0.00968252
Smarcb1	0.0469801	1	1	0.975231	0.0256391
Pcm1	0.0470067	1	1	0.975231	1
Arhgdia	0.0470282	1	1	0.975231	0.130294
Reep5	0.047044	1	1	0.975231	0.501446
Ptprn2	0.047107	1	1	0.975231	1
Fbxl5	0.0472039	1	1	0.975231	0.118702
Shisa9	0.0472434	0.0032057	1.79E-08	0.409788	0.716752
Midn	0.0473955	1	1	0.975231	0.000263667
Cfl2	0.0474273	1	1	0.975231	1
Gm6548	0.0474498	1	1	0.975231	0.103644
Fam57b	0.0475995	1	1	0.975231	0.000199459
Gprasp2	0.0476079	1	0.888408	0.975231	1
Agap3	0.047628	1	1	0.975231	0.00239908
Dpysl5	0.0476295	0.00709191	0.000333355	0.666824	2.32E-06
Rbx1	0.0476944	1	1	0.975231	0.0024054
Med13l	0.0477294	0.935477	1	0.975231	0.0177159
Ogdh	0.0477392	1	1	0.975231	1
Itpr1	0.047761	1	1	0.975231	0.125144
Srp54b	0.0478007	1	1	0.975231	0.0131086
Mob4	0.0478133	1	1	0.975231	0.120787
Lpar1	0.047847	0	4.59E-13	0.00288069	0.00831828
Ntng1	0.0479591	1	0.0808242	0.975231	1
Epc1	0.0479966	1	1	0.975231	0.0613508
Whsc1	0.0480548	1	1	0.975231	0.0440136
Yaf2	0.048129	1	1	0.975231	0.280809
Scp2	0.0481718	1	1	0.975231	1
Ppp6r3	0.0482137	1	1	0.975231	0.0214077
Secisbp2l	0.0482473	1	1	0.975231	0.392581
Nlgn2	0.0483197	1	1	0.975231	0.406959
Cacna1a	0.0483585	1	1	0.975231	0.372596
Pygb	0.0484351	1	1	0.975231	0.508798
Pgap1	0.0485589	1	1	0.975231	0.0030663
Rpl24	0.0486099	1	1	0.975231	0.00808373
Adk	0.0486912	0.0667822	0.0001907	0.719276	1
Spire1	0.0487169	1	1	0.975231	1
Cdv3	0.0487229	0.565278	1	0.975231	0.0383388
Psmc6	0.048738	1	1	0.975231	0.0583407
Lmtk3	0.0487514	1	1	0.975231	0.209871
Tef	0.0488149	1	1	0.975231	0.0274103
Adprh	0.0488268	1	1	0.975231	0.0700331
Ppa1	0.0488725	1	1	0.975231	0.00275143
Rasa2	0.048986	1	1	0.975231	0.0324355
Gm1673	0.0490518	1	1	0.975231	0.00430204
Dctn4	0.049221	1	1	0.975231	0.783525
Sars	0.0492243	1	1	0.975231	0.0440825
Atrnl1	0.0492319	1	1	0.975231	1
Srsf10	0.0492621	1	1	0.975231	0.0235962
Rab5b	0.0492915	1	1	0.975231	0.00792014
Fam49b	0.0493917	1	1	0.975231	0.0747099
Insig2	0.0494436	1	1	0.975231	0.00373478
Tsnax	0.0495028	1	1	0.975231	0.0700331
Acsbg1	0.0495271	0.433568	0.0117115	0.975231	1
Plekha2	0.0495303	0.232687	0.193541	0.975231	0.00397738
Nkiras1	0.0495315	1	1	0.975231	0.143564
Nufip2	0.0496075	1	0.0783436	0.975231	0.631858
Csnk1e	0.049656	1	1	0.975231	0.0140284
Ssrp1	0.0497117	1	1	0.975231	0.0102292
Zdhhc17	0.0499245	1	1	0.975231	0.00453043
Gtf3c1	0.0499388	1	1	0.975231	0.0151392
Picalm	0.049971	1	1	0.975231	0.000688391
Pcsk2	0.0499837	1	1	0.975231	0.0117314
Scn2a1	0.0500722	0.210889	1	0.975231	0.00448997
Ccsap	0.0501055	0.0882209	7.24E-05	0.975231	0.00309921
Mecp2	0.0501566	1	1	0.975231	1
Adam22	0.0502462	1	1	0.975231	0.581497
Prss23	0.0502978	0.000295382	2.18E-08	0.975231	1
Igf1	0.0503076	2.79E-07	4.59E-13	0.0339533	0.0126348
Lrpap1	0.0504007	1	1	0.975231	0.453904
Ap1g1	0.0504662	1	1	0.975231	0.076315
Sall2	0.0505048	1	1	0.975231	0.00254003
Eid1	0.05054	1	0.481742	0.975231	0.302672
Rps25	0.050552	1	1	0.975231	0.164084
Mapk10	0.050573	0.227888	0.0192154	0.957924	1
Cltb	0.0506105	1	1	0.975231	0.157159
B3gat3	0.0507061	1	0.464582	0.975231	0.117254
Ptprf	0.0507477	1	0.440406	0.975231	0.000167241
Tmem130	0.0508389	1	1	0.975231	0.0121431
Spcs2	0.0508524	1	1	0.975231	0.784074
Crk	0.0508783	1	1	0.975231	0.0115781
Enpp2	0.0509725	1	1	0.975231	1
Arl8a	0.0510521	1	1	0.975231	0.00974899
Arhgap33	0.0510915	4.68E-06	4.18E-06	0.0338191	0.000141109
Ppp2r5c	0.0511735	1	1	0.975231	0.223985
Rdx	0.0512407	1	1	0.975231	0.0921568
Arcn1	0.0512603	1	1	0.975231	0.0153796
Man2a2	0.0512892	1	1	0.975231	0.0365648
Nfib	0.0513895	1	1	0.975231	1
Bclaf1	0.0514033	1	1	0.975231	0.00408832
Rpn1	0.0514035	1	1	0.975231	0.0751496
Cnot1	0.0514218	1	1	0.975231	0.00395458
Ewsr1	0.0514284	1	1	0.975231	0.00398532
Agap1	0.0514948	1	1	0.975231	1
Fam117b	0.0515763	1	1	0.975231	0.0318235
Paxbp1	0.0516121	1	1	0.975231	0.0452193
Wsb2	0.0516162	1	1	0.975231	0.0545817
Rap1b	0.0516407	1	1	0.975231	0.00487757
Mbd3	0.051703	1	1	0.975231	0.0191379
Zfp106	0.0517164	1	1	0.975231	0.306694
Ano3	0.0517304	1	1	0.975231	0.000282996
Ap2b1	0.0517712	1	1	0.975231	0.00715837
Sv2b	0.0518214	0.412431	0.316565	0.975231	1
Atad1	0.0518364	1	1	0.975231	0.0123098
Ly6c1	0.0519184	0.00898563	0.000332121	0.975231	1
Epb4.9	0.0519448	0.0360878	0.154645	0.975231	1.09E-05
Cnn3	0.0520327	0.0166332	0.00262457	0.518194	0.247278
Dlc1	0.0520456	1	1	0.975231	0.00456599
Crbn	0.0520919	1	1	0.975231	0.00864225
Poldip2	0.0521273	1	1	0.975231	0.179764
Cdo1	0.0522395	0.0382937	0.0307878	0.975231	9.59E-05
Srp72	0.0522469	1	1	0.975231	0.00246336
Csnk2a1	0.0522802	1	1	0.975231	0.00065335
Clptm1	0.0523761	1	1	0.975231	0.0550915
Rnf10	0.0524484	1	1	0.975231	0.150282
Cnrip1	0.052453	1	1	0.975231	1
Klhl7	0.0524953	1	1	0.975231	0.121519
Arpc5l	0.0525152	1	1	0.975231	1
Ralgapa1	0.0526522	1	1	0.975231	0.00928998
B4galt6	0.0526548	1	1	0.975231	1
Sf3b3	0.0526721	1	1	0.975231	0.00814246
Acvr1	0.0527336	1	1	0.975231	0.0152653
Stx7	0.0528003	1	1	0.975231	1
Lrba	0.0528132	1	1	0.975231	0.0518106
Cherp	0.0528916	1	0.981756	0.975231	0.0197918
Gstm5	0.0528954	1	1	0.975231	1
Cacna1g	0.0529294	0.00537116	1	0.975231	0.000539203
Cep170	0.0529474	1	1	0.975231	0.00525271
Ccnh	0.0529777	1	1	0.975231	0.529676
Rpl9	0.053006	1	1	0.975231	0.0798059
Fam174a	0.0530074	1	1	0.975231	0.113504
Igf1r	0.053009	1	1	0.975231	0.000755901
Rps7	0.0530416	1	1	0.975231	0.0258641
Sult4a1	0.053117	1	1	0.975231	0.36714
Ipo5	0.0531975	1	1	0.975231	0.0141868
Golph3	0.0532441	1	1	0.975231	0.199952
Idh3g	0.0532647	1	0.279517	0.975231	0.0606586
Sdhc	0.0532859	1	1	0.975231	0.166601
Eif3b	0.0533323	1	1	0.975231	0.00255837
Arl3	0.053334	1	1	0.975231	0.0265056
Hmgcs2	0.0533407	1.59E-08	2.08E-08	0.141829	0.239544
Camsap2	0.0534009	1	1	0.975231	1
Tmem229a	0.0534315	0.368406	0.00631569	0.918288	1
Thrap3	0.0534546	1	1	0.975231	0.000463057
Atp2b4	0.0536612	1	1	0.975231	0.00405489
Txnl1	0.0536669	1	1	0.975231	0.0252667
Tmem55b	0.0536804	0.639127	1	0.975231	0.00342174
C1qbp	0.0537471	0.380037	1	0.975231	0.0774903
Cct4	0.0537502	1	1	0.975231	0.0268162
Amigo1	0.0537937	0.65322	1	0.975231	0.137119
Setd3	0.0539314	1	1	0.975231	1
Gatm	0.0539876	0.127235	0.000766783	0.975231	1
Pvrl1	0.0540633	0.0993506	1	0.975231	0.0283705
Ap1s1	0.0540675	0.974262	1	0.975231	5.43E-05
Rnf11	0.0540677	1	1	0.975231	1
G3bp1	0.0541638	1	1	0.975231	0.0207099
Fn1	0.0542091	0.723742	1	0.975231	1
C2cd2l	0.0542161	1	1	0.975231	0.00225132
Chst2	0.0542507	1	0.193428	0.975231	1
Ist1	0.0542511	1	1	0.975231	0.0711475
Sbf1	0.0543222	1	1	0.975231	0.0282103
Tmed9	0.0544076	1	1	0.975231	0.661077
Cacna1i	0.0544128	1	1	0.975231	0.0119231
Emc6	0.0544142	1	1	0.975231	1
Ube2q1	0.0544329	1	1	0.975231	0.0940558
Eprs	0.0544595	0.0549802	1	0.975231	0.131396
Scg3	0.0544928	1	1	0.975231	1
Lrrc4b	0.0545247	1	1	0.975231	0.0105485
Ptpn11	0.0547047	1	1	0.975231	0.973237
Ap3m2	0.0547278	1	1	0.975231	0.583591
Hibadh	0.054738	1	1	0.975231	0.320266
Ythdf3	0.0548374	1	1	0.975231	0.0673962
Pde2a	0.0548463	1	1	0.975231	0.1849
Psmc2	0.0551921	1	1	0.975231	0.434229
Tmcc2	0.0552267	1	1	0.975231	1
Snrpd2	0.0552767	1	1	0.975231	0.271005
Commd3	0.0553109	1	1	0.975231	0.0104037
Rpl11	0.055429	0.695021	1	0.975231	0.00520406
Ank	0.0555794	1	1	0.975231	0.117254
Vstm2l	0.0555929	0.963559	0.719094	0.975231	0.00295111
Epn2	0.055603	1	0.390967	0.975231	1
Ube2w	0.055608	1	1	0.975231	0.0104021
Eif3i	0.0556279	1	1	0.975231	0.00895195
Slc25a46	0.0556577	1	1	0.975231	0.105277
Tmeff2	0.0556855	0.0303156	0.0212705	0.975231	0.000878986
Otud6b	0.0560658	1	0.0855128	0.975231	0.0339792
Timm13	0.0561382	1	1	0.975231	0.132309
Mxi1	0.0562986	1	1	0.975231	0.875584
Rpl38	0.0563996	1	1	0.975231	0.19689
Wdr82	0.0564659	1	1	0.975231	0.502432
Akt1	0.0565847	1	1	0.975231	0.0178505
Dpp6	0.0566754	0.365504	1	0.975231	0.000132097
Rnf13	0.0567314	1	1	0.975231	1
Tnik	0.0567334	1	1	0.975231	0.226941
Slc7a11	0.0569703	7.96E-08	9.27E-10	0.498898	0.0112943
Ythdc1	0.0569819	1	1	0.975231	0.112567
Ppt1	0.0570614	1	1	0.975231	0.600685
Pds5b	0.0570631	1	1	0.975231	0.0883481
Dync1h1	0.0570653	1	1	0.975231	0.179764
Add3	0.0570724	0.912802	1	0.975231	1
Prrc2a	0.0570844	1	1	0.975231	0.0179497
Lgmn	0.0573343	1	0.74848	0.975231	1
Golga7	0.0574398	1	1	0.975231	1
Trim33	0.0574499	1	1	0.975231	0.233251
Ralgapb	0.0575342	1	1	0.975231	0.322315
Sgta	0.0577181	0.552813	1	0.975231	0.0383242
Hdlbp	0.057728	1	1	0.975231	0.136176
Slc23a2	0.0578357	1	1	0.975231	1
Zfp148	0.0579252	1	1	0.975231	0.0200286
Ddit4	0.0579721	1	1	0.975231	0.734985
Psmb7	0.0579996	1	1	0.975231	0.0183511
Vegfb	0.0580801	1	0.660993	0.975231	1
Paip1	0.0581465	1	1	0.975231	0.0248113
Cask	0.0582093	1	1	0.975231	0.00082246
Emc7	0.058235	1	1	0.975231	1
Trim8	0.0582432	1	1	0.975231	0.33141
Dgcr2	0.0582615	1	1	0.975231	0.0151392
Rps10	0.0582765	1	1	0.975231	0.0392895
Srp9	0.0582789	1	1	0.975231	1
Bag6	0.0582915	1	1	0.975231	0.0101686
Zfml	0.0583217	1	1	0.975231	0.0825778
Ndufs6	0.0583252	1	1	0.975231	0.0387556
Rc3h2	0.058475	1	1	0.975231	0.0946205
Akirin2	0.0585093	0.183671	1	0.975231	0.417066
Nlk	0.0585136	0.145972	1	0.975231	0.012492
Wrb	0.0585931	1	1	0.975231	0.257874
Abcc5	0.0586018	1	1	0.975231	0.0919514
Ipo13	0.0586359	1	1	0.975231	0.027305
Mrpl30	0.0587029	1	1	0.975231	0.225824
Mll2	0.0588157	0.586972	1	0.975231	0.000824173
Nudt19	0.059049	1	1	0.975231	0.0387556
Psma4	0.059079	1	1	0.975231	0.374487
Plch2	0.059165	0.711368	0.343164	0.975231	0.000537595
Ckap5	0.0591673	1	1	0.975231	1
Mcrs1	0.0592267	1	1	0.975231	0.000576606
Immt	0.0592292	1	1	0.975231	0.177229
Kpnb1	0.059363	1	1	0.975231	0.0770201
Fam210a	0.0593703	1	1	0.975231	0.109658
Rbmx	0.0594027	1	1	0.975231	0.141219
Bhlhe40	0.0594292	1	1	0.975231	0.00377262
Dync1i2	0.0596374	1	1	0.975231	0.3929
Fam120a	0.059734	1	1	0.975231	0.224719
Phyh	0.0597556	1	0.00746566	0.975231	0.491489
Ppfibp1	0.0598405	1	1	0.975231	1
Fkbp2	0.0598547	1	1	0.975231	0.0091618
Ap3s1	0.0599259	1	1	0.975231	0.795636
Tmem170b	0.0600028	1	1	0.975231	0.33996
Ttc14	0.0600369	1	1	0.975231	0.0532458
Chchd1	0.0600571	0.724006	1	0.975231	0.0151928
Nfe2l1	0.0601167	1	1	0.975231	1
Slc20a1	0.0601644	0.0648761	0.0833005	0.975231	1
Mapk3	0.0601838	1	1	0.975231	0.202699
Cacna2d1	0.0602	0.0116035	0.00783522	0.851667	0.000700546
Sh2b1	0.0603311	1	1	0.975231	0.0187965
Ndufv3	0.0603673	1	0.208621	0.975231	0.692178
Cd9	0.0603829	0.532307	0.0307878	0.975231	1
Usp19	0.0603858	1	1	0.975231	0.00263825
Htatsf1	0.0604118	1	1	0.975231	0.0142601
Ddx1	0.0604427	1	1	0.975231	0.0880097
Uso1	0.0607425	1	1	0.975231	0.0614289
Gfap	0.0607577	0.314988	0.481742	0.975231	1
Nav1	0.0608589	1	1	0.975231	1
Ttc19	0.0610841	1	1	0.975231	0.200323
Bap1	0.061151	1	1	0.975231	0.00942661
Lancl1	0.0611596	1	1	0.975231	0.0681264
Dixdc1	0.0611813	1	1	0.975231	0.031498
Nfasc	0.0612151	1	1	0.975231	1
Tusc2	0.0613032	1	1	0.975231	0.000104272
Fam21	0.0613593	1	1	0.975231	0.0130158
Hs6st2	0.0613725	0.359887	0.0143068	0.975231	0.00028753
Zbtb4	0.0615387	1	0.93014	0.975231	0.335386
Fnip1	0.0615893	1	1	0.975231	0.135118
Sacm1l	0.0616332	1	1	0.975231	0.0741595
Gng10	0.0616361	1	0.756303	0.975231	0.026294
Tuba1c	0.0616405	0.0123406	7.75E-06	0.975231	6.42E-08
Setd2	0.0617052	1	1	0.975231	0.0868761
Rnf126	0.0617095	0.249976	0.0885707	0.975231	0.000324925
Lsm4	0.0617692	1	1	0.975231	0.0172578
Svop	0.0619361	0.175481	0.0992444	0.975231	0.0390338
Rgs2	0.0620175	1	1	0.975231	0.0791752
S100a1	0.062027	0.898961	0.00773596	0.975231	1
Rab3c	0.0620412	0.0236757	0.821802	0.975231	0.000695365
Rabl6	0.0620747	1	1	0.975231	0.673021
Anapc5	0.0620787	1	1	0.975231	0.00802116
Ppargc1a	0.0620854	1	1	0.975231	0.0747099
Acap2	0.0620957	1	1	0.975231	1
Magi1	0.0621195	1	1	0.975231	0.351221
Tmem151a	0.0621608	1	1	0.975231	0.0242514
Ncs1	0.0621713	0.000223994	0.0244527	0.975231	0.00292815
Atf2	0.0623023	1	1	0.975231	0.480006
Ppp2cb	0.0623396	1	1	0.975231	0.0271411
Prps1	0.0623627	1	1	0.975231	0.000579566
Leprotl1	0.0624936	1	1	0.975231	0.600401
Fam84a	0.0625112	1	1	0.975231	0.173418
Prex2	0.0626303	1	0.0244328	0.975231	0.36735
Bcat1	0.0626456	1	1	0.975231	0.395012
Snx10	0.0626578	1	0.48702	0.975231	1
Ireb2	0.0627184	1	1	0.975231	0.29274
Camk1	0.0627372	0.54637	1	0.975231	0.00535361
Chd6	0.0629081	1	1	0.975231	0.0741595
Tagln3	0.0629124	1	1	0.975231	0.548691
Usp33	0.0629618	1	1	0.975231	0.443002
Zfp91	0.0630676	1	1	0.975231	0.606377
Myh10	0.0630935	1	1	0.975231	0.0860983
Ep300	0.0631897	1	1	0.975231	0.292987
Gdap1	0.0632514	1	1	0.975231	0.452811
Gpbp1	0.0632609	1	1	0.975231	0.671018
Spast	0.0633737	1	1	0.975231	0.113587
Uba3	0.0635038	1	1	0.975231	1
Abcb7	0.0635134	0.877707	1	0.975231	0.0542339
Hadhb	0.0635292	0.274611	8.19E-06	0.975231	1
Jhdm1d	0.0635495	0.723669	0.61769	0.975231	6.25E-05
Aftph	0.0635563	1	1	0.975231	0.224095
Smpd1	0.0636183	1	1	0.975231	1
Fbxo44	0.0637132	1	1	0.975231	0.0306039
Tsn	0.0637357	1	1	0.975231	0.0671802
Psip1	0.0637527	1	1	0.975231	0.246905
Crtc1	0.0637658	0.651154	0.000471884	0.975231	4.07E-06
Gphn	0.0639236	1	1	0.975231	0.749579
Ctxn3	0.0639321	0.122877	0.16451	0.754002	1.45E-05
Aars	0.0640026	1	1	0.975231	0.271325
Gpr162	0.0640531	1	1	0.975231	0.00262165
Dock10	0.0640689	1	1	0.975231	0.0931243
Mgll	0.0641143	1	0.522589	0.975231	1
Sdhd	0.0641903	1	1	0.975231	1
Ramp1	0.0642454	1	1	0.975231	0.317321
Rsl1d1	0.0643227	1	1	0.975231	0.00646316
A930011O12Rik	0.0643751	1	1	0.975231	0.0501477
Pbrm1	0.0644464	1	1	0.975231	1
Aldh5a1	0.0644801	0.422051	1	0.975231	1
[truncated: 10,166 more rows]

## Sheet: Figure 3B
Figure 3B: Results on ST human breast cancer study. The p-values are from one-sided tests without multi-test corrections.
Gene	BSP	sparkx	spark	spatialDE
POSTN	0.00E+00	6.05E-18	1.91E-13	9.41E-10
FN1	0.00E+00	5.55E-16	1.91E-13	2.85E-12
SPARC	6.74E-13	4.75E-16	1.91E-13	7.06E-07
VIM	6.72E-12	2.45E-08	1.43E-06	1.03E-02
DCN	2.20E-10	2.14E-13	3.25E-12	6.33E-06
IGFBP5	2.27E-10	1.00E+00	7.86E-08	6.90E-04
MMP14	6.11E-06	4.64E-06	6.15E-03	9.12E-02
SCGB2A2	1.88E-04	5.32E-01	1.47E-03	5.12E-02
KRT17	4.05E-04	3.71E-01	9.25E-06	5.66E-02
MUCL1	6.38E-04	1.00E+00	1.17E-01	2.90E-01
GAS6	1.44E-03	6.62E-02	2.50E-01	1.41E-01
AREG	1.35E-02	3.29E-02	7.63E-02	1.18E-01
PEG10	3.88E-02	2.86E-02	2.06E-02	4.90E-02
PIP	8.50E-02	6.83E-01	1.00E+00	3.12E-01
B2M	0	1.30E-10	1.91E-13	0.00118658
POSTN	0	6.05E-18	1.91E-13	9.41E-10
SPINT2	0	0.00132261	2.27E-08	0.0103385
FN1	0	5.55E-16	1.91E-13	2.85E-12
COL1A1	0	2.94E-20	1.91E-13	1.92E-10
EEF1A1	1.11E-16	4.51E-05	0.000117309	0.622506
COL1A2	1.11E-16	3.21E-19	1.91E-13	3.57E-11
COL3A1	2.22E-16	5.39E-19	1.91E-13	0
RPL19	2.22E-16	0.00555672	0.000149133	0.164306
ACTB	4.44E-16	0.0170321	0.405414	0.974739
PRSS23	4.66E-15	0.000259708	2.67E-11	0.0114244
RPS16	1.04E-14	0.00320364	0.775655	0.916033
HLA-B	1.43E-14	8.35E-09	1.91E-13	0.0531166
MGP	1.51E-14	0.391741	0.000446135	0.312663
TMSB10	1.71E-13	0.011017	1	0.974739
PABPC1	3.27E-13	0.000581449	1	0.974739
FXYD3	5.13E-13	0.000259708	1.03E-10	5.85E-05
RPL23	5.82E-13	3.54E-05	0.181509	0.896759
SPARC	6.74E-13	4.75E-16	1.91E-13	7.06E-07
XBP1	6.84E-13	0.010983	4.19E-07	0.0565512
RPN2	7.41E-13	0.000911817	5.90E-07	0.326516
CD24	2.32E-12	0.0175771	1.87E-05	0.974739
RPL41	2.76E-12	0.000125997	1.91E-13	0.00160223
IFI6	3.10E-12	0.0127504	2.30E-05	0.123061
VIM	6.72E-12	2.45E-08	1.43E-06	0.0103385
TMSB4X	1.11E-11	7.06E-09	1.07E-12	0.0298074
RPLP2	1.26E-11	0.00317762	4.19E-07	0.241995
CTSD	1.94E-11	0.0003034	3.05E-09	0.0295919
C4A	2.21E-11	3.18E-05	0.224799	0.974739
LUM	2.51E-11	2.29E-15	1.91E-13	1.69E-08
C4B	2.69E-11	2.25E-05	0.00359794	0.435911
ACTG1	7.56E-11	0.00175003	0.506647	0.974739
GNAS	1.24E-10	0.0701373	0.0209786	0.974739
RPS27A	1.24E-10	0.00122653	1	0.974739
HLA-DRA	1.25E-10	0.00129824	4.12E-08	0.0296084
RPL13	1.27E-10	0.000259708	6.84E-12	0.0109668
CST4	1.68E-10	0.302241	1.17E-08	0.00964054
RPL30	1.72E-10	0.00492645	0.0205308	0.974739
DCN	2.20E-10	2.14E-13	3.25E-12	6.33E-06
IGFBP5	2.27E-10	1	7.86E-08	0.000690242
ERBB2	2.80E-10	0.00304092	0.000887395	0.499337
MALAT1	3.33E-10	4.76E-06	0.0900228	0.809656
RPLP1	5.28E-10	0.0376707	0.000217911	0.974739
FTL	8.89E-10	2.02E-05	9.73E-06	0.126052
CERS2	1.17E-09	0.0306153	3.29E-06	0.328028
UBB	1.31E-09	0.027364	0.48023	0.974739
TPT1	1.33E-09	3.43E-06	0.56328	0.974739
CD9	1.78E-09	0.0892089	0.136025	0.622506
PSMD3	1.80E-09	0.0230521	0.167212	0.822604
COX6C	2.24E-09	0.0288341	0.505429	0.974739
RPL29	2.49E-09	0.000840139	1.91E-13	0.0121091
IGLL5	2.57E-09	0.690604	0.00421122	0.0253654
RPS4X	2.71E-09	0.00128437	0.00567271	0.924908
RPL7A	3.08E-09	0.00322435	1	0.974739
TUBA1B	3.17E-09	0.00122385	0.0326082	0.974739
CD74	4.02E-09	0.344915	0.00620809	0.249897
PPP1R1B	5.33E-09	0.00804211	3.33E-09	0.0186535
HSP90AA1	5.89E-09	0.0270731	2.87E-05	0.457316
RPS2	6.19E-09	0.019712	0.142311	0.974739
LDHA	7.45E-09	1.74E-06	1.25E-06	0.141941
PTMA	8.91E-09	0.013347	1	0.974739
HSPA8	9.56E-09	0.0381482	1	0.974739
KRT18	9.68E-09	0.0665434	1	0.974739
RPS12	1.07E-08	0.00302718	1	0.95427
YWHAZ	1.17E-08	0.0163405	0.0151451	0.923284
RPL8	1.28E-08	0.00209709	4.69E-07	0.0391896
CALR	1.36E-08	0.00630135	1	0.974739
METRN	1.45E-08	0.032802	0.00411265	0.72564
H3F3A	1.56E-08	0.0229003	0.000149975	0.457316
ROMO1	1.78E-08	0.0326828	4.82E-07	0.311892
SERF2	1.83E-08	0.00605714	9.00E-06	0.974739
NBEAL1	1.93E-08	0.0908652	0.21993	0.974739
PSAP	2.06E-08	0.0148952	1	0.974739
EIF4G2	2.18E-08	4.69E-07	0.0110062	0.472102
LSR	2.67E-08	0.066521	0.664759	0.892808
KRT19	2.89E-08	0.0120468	5.16E-06	0.559183
RPL10	3.04E-08	0.130843	2.15E-05	0.974739
RPS3A	3.21E-08	0.0388287	0.974958	0.974739
MYL6	3.48E-08	0.0324978	1	0.974739
RPL37A	3.65E-08	0.034738	0.000547146	0.181454
CD81	4.34E-08	0.000283623	5.18E-06	0.513791
RPS29	4.98E-08	0.0334975	1	0.974739
COL6A3	5.18E-08	6.78E-10	3.34E-13	0.000221128
HLA-C	5.66E-08	1.28E-07	7.99E-08	0.457316
RPS18	6.41E-08	0.12451	3.16E-12	0.68221
SERPINA3	7.66E-08	0.343441	0.223492	0.72564
SDC1	7.81E-08	0.00373383	1	0.72564
RPL27A	8.09E-08	0.0940809	9.00E-05	0.974739
IGFBP7	8.11E-08	0.0344628	0.00014432	0.162066
RPL15	9.51E-08	0.0113412	1	0.974739
ATP5E	9.52E-08	0.000611371	1	0.974739
GRINA	1.02E-07	0.0281666	5.26E-07	0.473158
SCD	1.12E-07	0.0376707	0.00577164	0.229548
RPS17	1.37E-07	0.0222679	0.239595	0.908719
RPL31	1.55E-07	0.000267027	1	0.974739
KRT8	1.58E-07	0.049497	0.158514	0.803797
HNRNPA2B1	1.72E-07	0.0104056	0.0258052	0.809656
LGALS3	1.79E-07	1.43E-07	5.13E-05	0.41658
ALDOA	1.88E-07	0.0318433	0.00205763	0.448659
RPS15A	2.30E-07	0.000911817	0.146003	0.550469
RPLP0	2.51E-07	0.141008	0.000902443	0.95136
MIEN1	2.65E-07	0.000716029	2.75E-06	0.453346
LY6E	2.67E-07	3.91E-05	6.08E-06	0.0178085
MAL2	2.82E-07	0.110993	0.0060545	0.640779
PTGES3	2.90E-07	0.0376088	0.436362	0.974739
TP53INP2	2.99E-07	0.109365	9.97E-06	0.0214644
EEF2	3.02E-07	0.0705737	0.0690225	0.974739
PLD3	3.17E-07	0.0385148	0.000303369	0.579466
SH3BGRL	3.37E-07	0.0285475	1.57E-06	0.162066
RPS8	3.42E-07	0.0789564	0.163349	0.41658
APLP2	3.57E-07	0.169475	1	0.622191
RPS21	3.80E-07	0.00450761	1	0.974739
RPS27	4.32E-07	0.0839378	1.91E-05	0.640184
LAPTM4A	4.38E-07	0.0524401	1	0.974739
RPL28	5.06E-07	0.0201974	1.41E-10	0.0445054
OAZ1	5.26E-07	0.0443859	1	0.974739
CD63	5.33E-07	0.011083	0.0296265	0.819318
SFRP2	5.44E-07	6.69E-12	1.91E-13	1.74E-09
H2AFJ	5.79E-07	0.276459	1.89E-11	0.0985377
FASN	5.98E-07	0.0388287	1	0.955519
SCAND1	6.01E-07	0.927743	2.20E-05	0.78182
ATP5EP2	6.07E-07	0.00418714	1	0.844035
COX6B1	6.47E-07	0.019712	3.29E-07	0.0193104
PSMD8	7.27E-07	0.0062668	0.000131057	0.353699
P4HB	7.71E-07	0.119008	1	0.974739
THBS1	7.94E-07	0.174513	1	0.949103
RPS9	9.17E-07	0.0054901	1.91E-13	0.433272
MGST1	9.22E-07	0.030931	0.046559	0.35485
RPL37	9.41E-07	7.48E-05	1	0.94384
RPL34	1.03E-06	0.0260639	0.718305	0.94384
UBA52	1.08E-06	0.121613	0.223093	0.974739
CHCHD2	1.08E-06	0.00304092	0.0180979	0.453346
ATP1A1	1.17E-06	0.217369	1	0.974739
NDUFA4	1.23E-06	0.0363617	1	0.974739
STARD10	1.41E-06	0.0273331	6.27E-11	0.0298074
RPL9	1.51E-06	0.0127651	0.946835	0.622506
AZGP1	1.75E-06	0.00304092	2.61E-11	6.31E-05
TAGLN2	1.79E-06	0.0718834	0.019945	0.718928
CALM2	1.81E-06	0.01103	1	0.974739
MCL1	2.02E-06	1.34E-07	6.08E-06	0.974739
PFN1	2.05E-06	0.357479	1	0.822167
RPL35A	2.10E-06	0.033148	1	0.974739
ZFP36L1	2.10E-06	7.47E-05	0.0519109	0.706449
ZNF90	2.27E-06	0.0104056	1	0.974739
S100A11	2.42E-06	0.0443431	1	0.974739
RPL35	2.61E-06	0.0986519	1.68E-09	0.311892
MTRNR2L12	2.74E-06	0.000107456	1	0.307027
UBC	2.86E-06	0.0313273	1	0.974739
ANXA2	2.90E-06	1.85E-05	1.32E-07	0.0598528
HNRNPK	2.95E-06	0.027364	0.641252	0.974739
HTRA1	3.13E-06	4.07E-08	5.62E-13	0.000127776
CST3	3.13E-06	0.249347	3.29E-07	0.00999564
RPS11	3.16E-06	0.249562	0.0177112	0.974739
RPS19	3.20E-06	0.0246884	0.000414371	0.54311
JCHAIN	3.31E-06	0.576016	0.409696	0.312663
UQCR11	3.38E-06	0.130479	0.998318	0.974739
NACA	3.43E-06	0.00127327	1	0.974739
COL12A1	3.47E-06	2.43E-11	1.91E-13	0
COL6A2	3.50E-06	0.0672078	0.000446135	0.176017
RBM39	3.78E-06	0.00447118	0.173442	0.974739
HSP90AB1	3.82E-06	0.0268844	1	0.974739
RPS7	4.26E-06	0.0116489	0.610819	0.974739
EIF5A	4.43E-06	0.0590684	1	0.974739
HLA-A	4.56E-06	0.0168617	0.026121	0.72564
RPL32	4.75E-06	0.15991	0.167426	0.974739
NUCKS1	4.97E-06	0.0909654	1	0.974739
RPS15	5.02E-06	0.000672429	4.19E-07	0.450669
ACTN4	5.04E-06	0.550019	0.337421	0.974739
MTRNR2L8	5.16E-06	0.000218479	0.19091	0.0907646
CTHRC1	5.20E-06	6.69E-12	3.34E-13	7.92E-06
CISD3	5.38E-06	0.0157441	0.000188149	0.974739
UBL5	5.56E-06	0.0525391	0.741014	0.974739
ENSA	5.69E-06	0.0644522	2.23E-06	0.0685026
HNRNPA1	5.98E-06	0.028049	1	0.974739
MMP14	6.11E-06	4.64E-06	0.00614612	0.091229
ORMDL3	6.27E-06	0.0309745	0.0104741	0.289861
CFL1	6.51E-06	0.0387542	0.271321	0.974739
ZFP36L2	7.14E-06	0.000342742	1	0.974739
RPL11	7.21E-06	0.0741497	0.00105519	0.193458
ITM2B	7.45E-06	0.025549	1	0.974739
RPS20	7.88E-06	1.66E-05	1	0.974739
ARPP19	8.03E-06	0.129383	1	0.974739
TMBIM6	8.23E-06	0.00155101	0.264334	0.974739
APOE	8.51E-06	0.835654	0.0363006	0.373391
SSR4	8.65E-06	0.0239788	3.89E-05	0.509918
CD59	9.02E-06	0.00923811	0.156661	0.91518
SYAP1	9.06E-06	0.00692756	0.0053568	0.235374
RPL36	9.10E-06	0.543694	4.01E-12	0.219062
SOD2	1.02E-05	0.027364	3.32E-11	1.78E-05
RPS5	1.06E-05	1	3.60E-09	0.635225
GNB2L1	1.06E-05	0.0665434	0.000155893	0.751499
MYH9	1.10E-05	0.00322435	1	0.974739
CDH1	1.18E-05	0.0710156	1	0.968094
RPS23	1.32E-05	0.0564945	1	0.974739
CXCL17	1.55E-05	0.0898636	1	0.72564
A2M	1.61E-05	0.0456456	0.0293185	0.107172
AGR2	1.64E-05	0.00094126	0.167212	0.974739
MYL12B	1.70E-05	0.034738	0.416729	0.974739
HLA-DPA1	1.75E-05	0.00247722	0.00216104	0.804284
AEBP1	1.79E-05	0.00330069	3.61E-07	0.0114244
RPS24	1.84E-05	0.0533255	1	0.974739
KDELR2	1.85E-05	0.0521386	1	0.974739
FAU	1.88E-05	0.184562	4.44E-06	0.974739
RPL10A	1.89E-05	0.0079002	0.686243	0.974739
MSL1	2.07E-05	0.131051	1	0.974739
RPL23A	2.11E-05	0.0628302	1	0.974739
RPL13A	2.14E-05	0.135535	6.52E-05	0.537175
COPA	2.20E-05	0.00113179	4.03E-05	0.792905
LDHB	2.23E-05	0.0675144	0.0124769	0.631489
RPS6	2.24E-05	0.693649	1	0.871051
MYL9	2.34E-05	1	0.000895126	0.974739
USF2	2.34E-05	0.565419	1	0.974739
CD46	2.38E-05	0.185286	1	0.974739
ECH1	2.48E-05	0.0675637	1	0.765599
GLUL	2.55E-05	0.428692	1	0.974739
RTN4	2.68E-05	0.000296663	0.000293854	0.668153
TMED2	2.70E-05	0.000472928	1	0.974739
KTN1	2.71E-05	0.00336123	0.775655	0.974739
RPL12	2.72E-05	0.881919	1	0.974739
ACACA	2.77E-05	0.00654944	0.00755045	0.705389
IDI1	2.78E-05	0.000362386	0.0014817	0.15218
GPX4	2.85E-05	0.045225	0.14733	0.974739
KRT7	2.93E-05	0.0741497	1	0.974739
GRAMD1A	2.99E-05	0.0376707	1	0.974739
MORF4L2	3.33E-05	0.0381021	1	0.974739
HSP90B1	3.39E-05	0.242071	1	0.974739
CTSB	3.49E-05	0.000502382	0.093896	0.974739
APOC1	3.59E-05	0.461314	0.00442098	0.114606
ARF1	3.89E-05	0.025549	0.788908	0.974739
ATP6AP2	3.90E-05	0.258594	1	0.974739
ERGIC3	4.06E-05	7.26E-06	1.74E-05	0.139165
LASP1	4.11E-05	0.744282	1	0.974739
ATP5B	4.41E-05	0.000119087	0.043303	0.354317
MMP2	4.49E-05	0.00223628	0.00445411	0.069214
RPL27	4.57E-05	0.0169703	0.532915	0.974739
MIDN	4.85E-05	0.432035	1	0.974739
KLF6	4.88E-05	2.51E-05	0.00216104	0.549395
EIF4G1	4.94E-05	0.0789564	0.00014432	0.622506
H2AFZ	4.97E-05	0.0328245	0.610819	0.630676
NDUFB9	5.00E-05	0.413449	0.142311	0.974739
NUFIP2	5.06E-05	0.0135675	0.528774	0.974739
BCAP31	5.33E-05	0.00211666	0.0185075	0.749948
PTPRF	5.39E-05	0.0879877	1	0.974739
RPL36AL	5.43E-05	0.293578	1	0.974739
FGB	5.58E-05	0.000562234	4.31E-10	9.16E-05
EEF1B2	5.74E-05	0.000362386	1	0.974739
RPS14	5.89E-05	0.0552243	0.000293854	0.974739
HNRNPL	6.00E-05	0.0380551	1	0.974739
FBL	6.03E-05	0.221531	1	0.974739
CXCL14	6.10E-05	0.0411549	0.1191	0.94384
RPL21	6.12E-05	0.377601	0.0185075	0.423093
RARRES1	6.14E-05	1.18E-06	1.19E-09	0.00353299
UQCRQ	6.15E-05	0.0868283	0.0624851	0.365999
SLC25A5	6.20E-05	0.0285475	1	0.974739
HPN	6.35E-05	0.0799376	0.130028	0.0481694
SPCS1	6.39E-05	0.000368796	0.0973346	0.809519
TPM3	6.53E-05	0.00069414	1	0.974739
CCND1	6.74E-05	0.057315	0.509989	0.877158
EIF6	6.75E-05	0.179815	0.715225	0.974739
SLC9A3R1	6.89E-05	0.00023293	0.00205763	0.286933
RPL24	7.35E-05	0.0738267	1	0.974739
PSMB4	7.36E-05	0.0249463	1	0.974739
DDX5	7.86E-05	0.000822596	1	0.974739
LAMP2	8.01E-05	0.0264193	0.0140386	0.974739
CD164	8.02E-05	0.0130101	1	0.948832
LAMP1	8.08E-05	0.0248071	1	0.974739
ZFP36	8.11E-05	0.000911817	0.180176	0.974739
CPE	8.31E-05	0.00067543	0.276315	0.974739
CTNNB1	8.39E-05	0.0665434	1	0.974739
H3F3B	8.41E-05	0.00203544	1	0.938788
GSS	8.43E-05	0.0108844	0.0467313	0.311892
HLA-E	8.48E-05	0.545439	1	0.974739
MDK	8.65E-05	0.0624062	0.159512	0.289861
TGM2	8.73E-05	0.000127827	1.09E-09	2.87E-06
EZR	8.79E-05	0.137031	1	0.974739
PRSS8	9.19E-05	0.029743	0.000255263	0.155752
RPS3	9.20E-05	0.475006	0.0303788	0.974739
RPS26	9.45E-05	0.0146472	1	0.974739
RPL5	9.57E-05	0.092637	1	0.724406
DBI	9.71E-05	0.00753943	9.00E-06	0.00558633
GATA3	0.000101365	0.00772422	0.315404	0.72564
TSTD1	0.000104569	0.0607221	0.0910621	0.45326
RPL4	0.000106164	0.511901	1	0.974739
TMED10	0.000106933	0.138185	1	0.974739
RPL38	0.000107117	0.329327	1	0.974739
SPDEF	0.000107797	0.0393789	0.000290277	0.356525
IGFBP4	0.000107913	1	1	0.974739
ARMT1	0.000112221	0.0376707	0.640451	0.799309
ARL6IP1	0.000113429	0.0972965	1	0.916033
RPL3	0.000115135	0.359572	4.46E-08	0.82243
LRRC26	0.000116498	0.928736	0.0263077	0.223509
COX4I1	0.000117791	0.0443859	1	0.974739
VMP1	0.000118702	0.0108844	1	0.957319
TRAM1	0.000119076	0.000342742	0.715225	0.974739
PPIA	0.00012268	0.0388287	1	0.974739
SLC38A1	0.000124324	0.298511	1	0.974739
RSL24D1	0.000126172	0.26618	1	0.974739
CBX3	0.000127215	0.0834725	1	0.974739
LGALS1	0.000127658	0.716204	0.509989	0.958002
CTTN	0.000127834	0.020123	1	0.974739
RPL26	0.000131667	0.53996	1	0.809656
ACTR2	0.000134167	0.0376707	1	0.974739
TSPAN13	0.000134696	0.102704	0.0558962	0.423093
SDHC	0.000136527	0.0309745	0.0979802	0.966676
WFDC2	0.000138333	0.000618482	4.13E-07	0.0298074
SKP1	0.000139212	0.519969	1	0.974739
APP	0.000140807	1	1	0.974739
PIGT	0.000140875	0.00633516	0.00263861	0.432874
TRPC4AP	0.00014161	0.576788	1	0.974739
APOD	0.000152833	0.00619222	4.61E-07	0.0538803
GRN	0.000163486	0.177818	0.186356	0.974739
VCAN	0.000164057	2.34E-09	1.09E-09	0.000290167
SEC61A1	0.000167945	0.0984372	1	0.974739
EIF1	0.00016799	0.0314525	1	0.974739
FLNA	0.000174032	1	0.48023	0.974739
CTGF	0.000174324	0.199256	1	0.974739
ITGAV	0.000177492	0.000362386	0.48023	0.804284
ERBB3	0.000180775	0.249207	1	0.974739
BGN	0.000187416	0.00948431	1	0.947156
H1FX	0.000187651	0.249562	0.0600122	0.904609
SCGB2A2	0.000188177	0.532382	0.00147286	0.051172
SLC38A2	0.00019953	1.66E-05	0.0056215	0.778243
SRP14	0.000202207	0.0180078	1	0.974739
ADIRF	0.000203939	0.00604001	8.87E-05	0.36095
GIT1	0.000204463	0.291238	0.532981	0.72564
IRF2BP2	0.000205551	0.0139284	1	0.90129
NQO1	0.000205842	0.127082	1	0.974739
HSPB1	0.000206741	0.132184	1	0.974739
CTSK	0.000207467	2.04E-05	1.63E-06	0.00302427
DDX52	0.000209024	0.322748	1	0.974739
PRDX6	0.000211152	0.0298518	1	0.974739
PMEPA1	0.000214929	2.02E-05	0.00445114	0.178512
YWHAQ	0.000215312	0.196255	1	0.974739
PRDX2	0.000216735	0.0222679	0.0336495	0.706449
CTNNA1	0.000217363	0.029743	0.805462	0.809656
SERPINA5	0.000217602	0.00948431	3.55E-06	0.000184001
CYCS	0.000221075	0.024903	1	0.958002
COL5A2	0.000222664	2.45E-09	8.31E-09	0.000250025
RPL6	0.000223067	0.058241	1	0.974739
RPL22	0.00022474	0.0296688	1	0.974739
DHCR24	0.000227107	0.208867	0.163349	0.974739
STAT1	0.000228684	0.0149487	0.0188782	0.868768
MARCKS	0.000230274	0.0269463	0.646368	0.809051
RHOA	0.000235477	0.00424596	1	0.809519
CPD	0.000239848	0.722984	0.280474	0.393951
TMEM123	0.000241577	0.000672429	0.0171194	0.911553
DAZAP2	0.00024311	0.00147534	1	0.974739
CANX	0.000247886	0.0376707	1	0.974739
COX7C	0.000249433	0.0118614	1	0.974739
GSN	0.000258009	0.464332	1	0.974739
OAT	0.000266351	0.164007	0.0901688	0.298252
CRIP2	0.000269654	0.888437	0.647563	0.974739
MIF	0.000273698	0.0241512	6.27E-11	0.283097
ANXA5	0.000280741	0.00324287	0.431562	0.974739
STARD3	0.000283301	0.319358	0.301945	0.974739
PTBP1	0.000284996	0.13646	1	0.974739
SLC25A3	0.000291708	0.103608	1	0.974739
TMOD3	0.000298455	0.0376707	0.0160849	0.403333
MUC1	0.000300845	0.0831485	0.156661	0.974739
CPNE1	0.000315699	0.831384	1	0.974739
CHD4	0.000318039	0.0581537	1	0.974739
GPX1	0.000328639	0.657389	0.747507	0.974739
HNRNPF	0.000330529	0.0438678	0.477405	0.974739
THBS2	0.000331897	2.31E-09	1.89E-10	7.06E-07
EIF4A1	0.000332476	0.0073653	1	0.974739
AGT	0.000333076	0.0245126	9.80E-09	0.000250025
UBE2D3	0.000335702	0.105702	1	0.974739
DLGAP4	0.000337144	1	0.654321	0.974739
RHOC	0.000339363	1	0.134242	0.974739
SSR2	0.000339873	0.227607	1	0.974739
MRFAP1	0.000344064	0.134372	1	0.680607
IDH2	0.000347954	0.0291836	1	0.974739
SREBF1	0.00035088	0.0784038	1	0.797929
UQCRB	0.000352722	0.0388287	1	0.974739
SUB1	0.000353815	0.286261	1	0.923284
MYL12A	0.00035562	0.00378861	1	0.974739
TUBB	0.000359132	0.78655	1	0.974739
PRRX1	0.000365837	4.43E-09	5.62E-13	4.94E-07
CD151	0.000372044	0.016294	0.250016	0.969265
ACTN1	0.000375201	0.0376707	1	0.974739
RHOB	0.000381112	0.0257091	1	0.622191
LAPTM5	0.000382632	0.0751818	1	0.974739
TAOK1	0.000390733	0.0229003	0.288302	0.568206
SLC25A6	0.000394183	0.0904734	1	0.974739
ATP5G2	0.000396478	0.0951546	1	0.974739
BZW1	0.000397267	0.0285048	1	0.974739
PSMB1	0.000400196	0.48139	1	0.974739
NBL1	0.000403137	0.13201	1	0.974739
KRT17	0.00040459	0.370638	9.25E-06	0.0565512
GDI2	0.000413919	0.10818	1	0.974739
PDCD4	0.000414903	0.19298	1	0.974739
MAFB	0.000418313	7.69E-06	1.41E-07	0.00389859
SSR3	0.000418915	0.0893296	1	0.974739
NINJ1	0.000423082	0.219969	1	0.974739
DDX3X	0.000423249	0.282606	1	0.974739
PVRL2	0.00042481	0.0590684	1	0.974739
HSPD1	0.000430141	0.053976	0.100167	0.441211
SELM	0.00043772	0.012559	0.000113209	0.580892
FOXA1	0.000444052	0.146016	1	0.974739
AES	0.00044668	0.0665434	0.370691	0.974739
SAT1	0.000448065	1.04E-05	1.87E-05	0.193458
LMNA	0.000448364	0.181529	0.00025223	0.912723
SRP9	0.000457112	0.134924	1	0.974739
AP2S1	0.000459754	0.159988	1	0.78182
MARCKSL1	0.000467079	0.0780596	1	0.974739
LRRC75A	0.000468437	0.0376707	1	0.974739
SET	0.000470395	0.0180078	1	0.974739
GNAI2	0.000473862	0.108408	0.0357599	0.809519
QSOX1	0.000478123	0.993269	1	0.974739
CYBA	0.000480816	1	0.0346514	0.75996
ARPC1B	0.000482698	0.00190288	1	0.974739
ARF4	0.000488988	0.000204207	1	0.974739
YWHAH	0.000493842	1	1	0.974739
EPCAM	0.000500636	0.0356993	0.321203	0.157966
MLF2	0.00050532	0.225874	1	0.522907
TPD52	0.000509462	0.0521386	1	0.974739
RPL18	0.000513846	0.0809556	0.684511	0.974739
TSKU	0.000527567	0.010983	0.111873	0.282626
SYNRG	0.000530269	0.129008	1	0.570221
CLEC3A	0.000542131	0.0986519	1.09E-10	7.17E-05
HSPA1B	0.000557295	1	1	0.974739
MGST3	0.000558331	1.68E-05	0.00211737	0.703461
SYNGR2	0.000560899	0.247351	0.455522	0.974739
MOB1A	0.000561541	0.029743	1	0.974739
ITGB1	0.000562409	0.0411936	1	0.94384
TM9SF2	0.000564264	0.161259	1	0.974739
YWHAB	0.000566411	0.0726396	1	0.95136
GOLM1	0.000578844	0.0792386	0.229559	0.803782
HNRNPC	0.000589253	0.0911213	1	0.974739
RPN1	0.000597098	0.011083	1	0.974739
PPDPF	0.000599609	0.924838	0.287864	0.974739
RPS10	0.000606495	0.594227	0.493866	0.974739
S100A10	0.000608989	0.000375238	6.00E-06	0.0561942
SPARCL1	0.000614617	0.00109166	0.112906	0.403333
GHITM	0.000615999	0.0685065	1	0.974739
ESRP1	0.000617204	0.0908652	0.647563	0.974739
TMEM147	0.000624303	0.548835	0.225144	0.809519
TRPS1	0.000629628	1	1	0.955519
MMP11	0.000637715	0.0245126	0.000145348	0.0298074
MUCL1	0.000638429	1	0.116625	0.289861
TPI1	0.000651776	0.0995267	0.0400151	0.957319
EDF1	0.00065519	0.275592	1	0.974739
PSMB3	0.000655481	0.216416	1	0.974739
MAP2K2	0.000658547	0.109365	1	0.974739
TIMP1	0.000661665	0.38226	0.175064	0.453346
AHNAK	0.00067094	0.204023	1	0.974739
TOMM20	0.000675501	0.201251	1	0.974739
C1R	0.000678652	0.0340322	0.0180266	0.329292
MYO5C	0.00068268	0.510801	1	0.974739
KDELR1	0.000690001	0.395003	1	0.974739
ZYX	0.000694212	0.698877	0.0843576	0.974739
HNRNPH1	0.000711204	0.620919	1	0.974739
ATP5J	0.000712475	0.0229646	0.700538	0.974739
JTB	0.000720339	0.047831	1	0.974739
EIF1AX	0.000723942	0.272099	1	0.974739
TXN	0.000747217	0.00951199	1	0.974739
MZT2B	0.000749889	0.0910009	1	0.974739
MMP24	0.000755001	0.436947	1	0.974739
STAT2	0.00075613	0.0260639	1	0.974739
PGK1	0.000758556	0.0911213	1	0.864073
CRABP2	0.000774342	0.00144669	0.0183218	0.289861
HMGB1	0.000780552	0.029743	1	0.974739
FOS	0.000788913	0.441113	0.0490458	0.22179
HNRNPU	0.000792471	0.0110128	1	0.974739
ADGRG1	0.000795114	0.0605948	1	0.709556
RAB1B	0.000796995	0.0248071	0.00150655	0.479111
C14orf2	0.000800342	0.110481	0.8421	0.974739
CSDE1	0.000804045	0.0388287	1	0.974739
GPC3	0.00081655	0.0180078	0.000388618	0.0189131
SERP1	0.000825169	0.434502	1	0.974739
CD44	0.00082839	0.000283542	0.0336495	0.974739
BST2	0.000828426	0.0348178	0.00141253	0.0439445
ADAR	0.000831929	0.027364	1	0.974739
NDUFC2	0.000834166	0.112262	1	0.947382
EIF3B	0.000848994	0.459223	0.290549	0.974739
MBOAT7	0.000852277	0.0738267	0.431562	0.95427
PGAP3	0.00085398	0.0122197	0.316556	0.822604
SOD1	0.00085696	0.0315207	1	0.974739
RPL18A	0.00086707	1	5.62E-13	0.517726
CD99	0.000874536	0.010983	1	0.974739
C1QA	0.000882621	0.0744843	0.0183191	0.0840594
PEBP1	0.000885416	0.00196645	0.994371	0.622483
FAM214A	0.000885888	0.641682	1	0.852932
CAPN2	0.000891846	0.00148216	0.561557	0.974739
RAC1	0.000897845	0.00322435	1	0.974739
PDGFRB	0.00091757	1	1	0.876232
GRB7	0.000922453	0.382077	1	0.955519
S100A14	0.000929624	0.26618	0.0209817	0.421523
INF2	0.000935339	1	1	0.974739
LPCAT1	0.000946706	0.554826	1	0.974739
HMGN1	0.000964381	0.0164527	0.367098	0.72564
PLA2G16	0.000969328	1	1	0.957683
VCP	0.000981954	0.573749	1	0.974739
HINT1	0.00099325	0.111078	1	0.974739
NACA2	0.00100191	0.0851762	1	0.974739
PGRMC1	0.00100911	0.297107	1	0.974739
SMIM14	0.00100995	0.340029	1	0.974739
EEF1D	0.00101416	0.399449	0.0532204	0.809519
BSG	0.00102527	0.0986519	0.00069128	0.808344
HSPA5	0.00103552	0.0977601	1	0.974739
ADAM15	0.00103987	0.0956451	0.00701704	0.123061
BTF3	0.00104382	0.024987	1	0.974739
ATP5L	0.00106151	0.0838755	1	0.974739
COX7B	0.00106276	0.0320688	1	0.974739
COPB2	0.00106449	0.0157922	1	0.974739
ATP5G3	0.00107361	0.00401423	1	0.453346
PPP1CB	0.00108943	0.0664128	1	0.974739
MLLT6	0.00109473	0.513989	1	0.974739
ERH	0.00109713	1	1	0.974739
TXNIP	0.0011015	1	0.111635	0.713267
COL6A1	0.00110863	0.000502382	0.00438199	0.230733
TUBA1A	0.00112989	0.441955	1	0.974739
SLC39A6	0.00114452	0.158776	1	0.974739
C3	0.00115093	1	0.000125687	0.0298074
TNC	0.0011514	1.79E-05	3.90E-09	0.00583831
FBLN1	0.0011572	0.0904734	1	0.709815
HERPUD1	0.00116414	0.0564002	1	0.974739
MRPS12	0.00117112	0.0443859	1	0.892808
GNB2	0.00117892	0.0665434	1	0.974739
SRSF6	0.00118429	0.922518	1	0.974739
SARAF	0.00118548	0.531441	1	0.974739
CYB5A	0.00119278	0.160549	0.0957807	0.668153
NCL	0.00121899	0.700895	1	0.974739
LMAN2	0.00122041	0.0665434	0.284181	0.611785
PCBP1	0.00122718	0.127337	1	0.974739
EIF3H	0.00123258	0.177818	1	0.974739
G6PD	0.00124057	0.298275	1	0.809519
SUPT5H	0.00125146	0.315785	1	0.974739
RPL7	0.00125666	0.14521	0.0980108	0.974739
GPRC5A	0.00125732	0.0180078	1	0.749189
HLA-DRB1	0.00125846	0.756286	0.044619	0.809519
RPL36A	0.0012916	0.237699	1	0.974739
PKM	0.00129493	0.463196	1	0.974739
DSTN	0.00129807	0.0446934	1	0.974739
PTTG1IP	0.00129907	0.296464	1	0.974739
RPSA	0.00131942	0.147437	0.258534	0.974739
PROM2	0.00133467	0.661668	1	0.974739
LRP1	0.00134176	0.000483758	0.000802038	0.0840594
UBE2M	0.00134431	1	0.0567753	0.974739
RPL14	0.00137149	0.304795	0.771115	0.974739
PPIC	0.00138496	0.107848	1	0.974739
CALD1	0.00140876	3.33E-06	9.86E-05	0.0925583
MED29	0.001427	0.0620517	1	0.974739
GAS6	0.00143679	0.0662391	0.250016	0.141271
CITED2	0.00144975	0.55124	1	0.974739
YWHAE	0.00145073	0.295551	0.929788	0.827014
SLC25A1	0.00147363	0.145321	1	0.974739
RBM3	0.00148813	0.000331127	0.543117	0.750482
LEO1	0.00148947	0.0902415	0.775379	0.622191
CLDN7	0.00150599	0.139997	1	0.974739
SEPW1	0.00152215	0.321319	1	0.974739
MT2A	0.00155858	0.0117016	0.0820557	0.381754
AP2M1	0.00155917	0.111499	1	0.974739
S100A6	0.00156578	0.697187	1	0.974739
EGR1	0.0015764	1	0.686243	0.694348
IFNGR1	0.00158322	0.0376707	0.489377	0.974739
RPL39	0.00160382	0.0632701	1	0.974739
IQGAP1	0.00164751	0.00328213	0.828894	0.974739
ACSL1	0.0016527	0.0280172	0.156661	0.668153
CLDN4	0.00165599	0.0348178	1	0.974739
WDR1	0.00166121	0.10818	1	0.974739
IL13RA1	0.00169969	0.91819	1	0.974739
TFF3	0.00174087	0.724381	2.42E-07	0.00179756
ARPC5	0.0017595	0.128613	0.343692	0.974739
RNASET2	0.00176053	0.0384356	0.325179	0.599997
LMAN1	0.00177516	0.00111996	0.214095	0.449548
IFI27	0.00179121	0.0376707	0.125534	0.399338
PPA1	0.00179523	0.000760249	0.0762111	0.974739
CDC42	0.00180261	0.0359951	1	0.974739
GLO1	0.00181045	0.00608087	1	0.974739
SEMA3C	0.00181333	0.605165	0.250016	0.357522
RPL17	0.00181884	0.00302718	0.315112	0.754553
TM4SF1	0.00183836	0.0836366	1	0.859296
NENF	0.00186435	0.000562234	0.399839	0.889065
CCT4	0.00186799	0.22375	1	0.974739
TIMP2	0.00187335	0.000672429	0.0259473	0.433272
HMGA1	0.00193982	0.447209	1	0.974739
CXCL12	0.00198184	0.0134662	0.0180266	0.115632
PCGF2	0.00200597	0.00596174	0.0957807	0.269722
EPHB4	0.00206167	0.0819392	0.947613	0.750807
UGDH	0.00208645	0.247157	1	0.974739
NUTF2	0.0021026	0.0387542	1	0.974739
MAGED1	0.00210559	0.0592824	1	0.974739
CALU	0.00212953	0.0104056	0.96716	0.974739
2023-09-09	0.00213013	0.771327	1	0.974739
NAP1L1	0.00213241	0.00372467	1	0.887746
TFRC	0.0021383	0.127082	1	0.974739
RAD23B	0.00214191	0.0634725	1	0.974739
C11orf58	0.00214588	0.00423309	1	0.974739
ARL6IP5	0.00220313	0.0168558	1	0.974739
SPPL2A	0.00220408	0.062905	1	0.974739
MRPS34	0.00221971	0.555605	1	0.974739
SPTSSA	0.00223142	0.0116416	1	0.974739
DSE	0.00224168	1	1	0.974739
TIMP3	0.00226243	0.00058321	0.0183905	0.379578
PRDX4	0.00228309	0.0891793	1	0.974739
DUSP1	0.00232208	1	1	0.974739
RPS13	0.0023519	0.626498	1	0.974739
SERBP1	0.0023646	0.239947	1	0.974739
DYNLL1	0.00239612	0.770212	1	0.974739
CIRBP	0.00242022	0.130479	0.0369382	0.630676
SURF4	0.00245081	0.0326828	1	0.974739
DUSP14	0.00246599	0.0496576	0.874169	0.924908
SULF1	0.00249885	4.32E-07	1.53E-12	2.63E-07
YBX1	0.0025012	0.0767049	1	0.974739
SNRPE	0.00251385	0.0705598	1	0.768736
CYC1	0.00252272	0.327456	0.01396	0.809519
PPP1CA	0.00255773	0.489433	1	0.974739
SLC35F2	0.00256626	0.0168617	0.946412	0.749189
IFITM3	0.00260683	0.714968	1	0.974739
CXXC5	0.00262861	0.683359	1	0.974739
PTP4A2	0.00263381	0.0780001	1	0.974739
DDOST	0.00263493	0.0452049	0.957966	0.974739
S100A9	0.00265757	1	1	0.95136
RPS28	0.00269217	1	1	0.974739
PDIA4	0.00270231	0.543694	1	0.974739
MTDH	0.0027044	0.227243	1	0.809656
GLUD1	0.00270869	0.184472	1	0.974739
GGCT	0.00272637	0.121478	0.0232711	0.283097
SOX4	0.00274474	0.0894536	1	0.974739
CST1	0.00278518	0.146433	0.00578569	0.0314642
NCOA4	0.00280177	0.0169431	1	0.974739
MRPL45	0.00282248	0.47293	1	0.974739
PTOV1	0.00282655	0.485842	1	0.974739
NME4	0.00285897	0.00093574	0.142311	0.223509
ARPC3	0.00286432	0.0675272	1	0.974739
DUT	0.00289574	1	1	0.974739
TMEM165	0.00293034	0.0984372	1	0.974739
LAPTM4B	0.00293522	0.0185055	0.618233	0.634194
MYEOV2	0.00295926	0.563138	1	0.974739
TSPO	0.00299708	0.0613946	1	0.974739
AZIN1	0.00303082	0.353155	1	0.974739
TYMP	0.00303877	1	1	0.974739
DEGS1	0.00304843	1	1	0.974739
C11orf31	0.00309754	0.353213	1	0.974739
MATR3	0.00310634	0.0679034	1	0.754553
CALM1	0.00312533	0.0607221	1	0.974739
ATP5A1	0.00314469	0.0376707	1	0.974739
SPP1	0.00314581	0.000911817	3.33E-07	0.00099314
H2AFY	0.00315375	0.19298	1	0.974739
ENAH	0.00319208	0.000204207	0.0835224	0.768736
CHMP3	0.00319451	0.686035	1	0.974739
PFDN5	0.00323523	1	0.175202	0.974739
RAD21	0.00328194	0.353155	1	0.974739
GALNT7	0.00330578	0.249562	1	0.974739
EMP2	0.00332188	0.0496576	1	0.974739
TMED3	0.00332219	0.0110128	0.242834	0.521072
DHX9	0.00332279	0.345494	1	0.974739
SCCPDH	0.00335795	0.380099	1	0.974739
PRRC2A	0.00340079	0.203531	0.00159172	0.457316
SRSF3	0.00341237	0.572954	1	0.346513
C1orf122	0.00342524	0.0863597	0.911327	0.974739
WBSCR22	0.0034639	0.0394089	0.489473	0.604603
PDIA3	0.00347057	0.147301	1	0.974739
SLC7A8	0.00350625	1	1	0.577359
MZT2A	0.00352951	0.246884	1	0.974739
CLTC	0.00353253	0.249202	1	0.974739
HNRNPA3	0.00358367	0.0617927	1	0.974739
UBE3A	0.00363193	0.0459742	0.0956923	0.453346
BLVRB	0.00381109	0.228109	0.00205763	0.422954
OS9	0.00384113	0.91819	1	0.974739
SEC61G	0.00384649	0.0792386	1	0.974739
COPZ1	0.00384955	0.0705598	0.795651	0.908548
SQLE	0.00385814	0.0423146	0.0134124	0.0565512
PSMB5	0.00388224	0.286197	1	0.974739
C1S	0.00389916	2.02E-05	0.000159388	0.0186535
SNX3	0.00390683	0.0376707	1	0.974739
ATP6V1G1	0.00393217	0.197003	1	0.974739
DHX15	0.00394682	0.0388287	1	0.974739
JUP	0.0039751	0.324933	1	0.974739
HNRNPM	0.003986	0.464332	1	0.974739
SEPHS2	0.00399044	0.0741497	1	0.974739
COMMD6	0.00399812	0.0705109	1	0.974739
DNAJB1	0.00401945	0.224911	1	0.974739
WSB1	0.00404397	0.127082	1	0.974739
TAX1BP1	0.00411441	3.00E-05	3.04E-05	0.0776569
CBWD1	0.00413162	0.43279	1	0.822167
PALLD	0.00417465	8.99E-06	1.68E-05	0.00894635
ASPH	0.00423335	0.185474	1	0.974739
TACSTD2	0.00424084	0.0408665	1	0.974739
NOTCH2	0.00426144	0.0164008	1	0.974739
NNMT	0.00427357	0.565182	0.138947	0.422954
NDUFA1	0.00433939	0.0221325	1	0.974739
CD68	0.00438631	0.0304858	0.34087	0.519137
HSBP1	0.00439831	0.463002	1	0.974739
TXNDC17	0.00440735	0.447599	1	0.974739
PRDX3	0.00445644	0.0742388	1	0.768736
PTMS	0.00445926	1	0.294636	0.709176
PSMA1	0.00449938	0.0789564	1	0.974739
COL5A1	0.00455429	0.000209114	1.42E-07	0.000255131
LRP10	0.00455622	0.014643	1	0.974739
EIF5	0.00456817	0.948202	1	0.974739
ST13	0.00457669	0.137711	1	0.974739
NDFIP1	0.00460326	0.00985664	1	0.974739
BAMBI	0.00460579	0.556485	0.0185075	0.379578
PSMA2	0.00461781	0.0388287	1	0.974739
CLDN3	0.00468055	0.890882	0.715243	0.749189
TSC22D3	0.00469377	0.501176	1	0.974739
PHB2	0.00474309	0.961231	1	0.974739
NRBP1	0.00480659	1	1	0.974739
DUSP23	0.00486192	0.499871	1	0.974739
LYZ	0.00489515	1	1	0.974739
XRCC6	0.00491448	0.113781	1	0.974739
SDF4	0.00492049	1	0.111455	0.974739
S100A16	0.00496056	1	1	0.974739
PTRF	0.00497489	1	0.337421	0.974739
ADIPOR1	0.0050273	0.391	1	0.974739
CILP	0.00506333	0.0155505	2.05E-10	2.43E-06
RAB6A	0.00510162	0.128935	1	0.974739
ENG	0.0051242	1	1	0.974739
KIFC1	0.00512722	0.929678	1	0.974739
PIP4K2B	0.00516514	0.520497	1	0.974739
SFPQ	0.00517823	0.0388287	0.664759	0.709176
SERPINF1	0.00522127	1	0.36134	0.809656
RAB1A	0.00524411	0.0945687	1	0.95136
FDFT1	0.0052596	0.177808	1	0.974739
EVA1B	0.00528014	0.00566616	0.000196866	0.613341
TP53INP1	0.00529562	0.0779779	1	0.974739
RABAC1	0.00531431	1	0.475646	0.948832
RNPS1	0.00533938	0.127082	1	0.68221
MORF4L1	0.00534249	0.0552243	1	0.974739
TSPAN3	0.00535597	0.463196	1	0.974739
ANTXR1	0.00536782	2.07E-06	2.15E-09	0.000134914
SERINC2	0.00537827	0.0862416	0.0520225	0.974739
RAB18	0.00543532	0.188091	1	0.974739
CIB1	0.00545482	1	1	0.974739
AGR3	0.00548629	0.0108844	0.851369	0.666335
CTSF	0.00549161	0.115397	1	0.884662
TGFBR1	0.00554478	0.10045	1	0.974739
ITGB5	0.00555027	0.0184664	1	0.974739
SOGA1	0.00564458	0.725223	1	0.974739
MT1X	0.00571511	0.442097	0.00139084	0.0637317
SQSTM1	0.00579572	2.02E-05	0.960026	0.974739
MAPKAPK2	0.00581196	0.371552	1	0.974739
PLXNB2	0.00581254	0.593437	1	0.974739
MVP	0.00581748	1	1	0.974739
HCFC1R1	0.00582239	0.0629839	0.122764	0.72564
CCT5	0.00587873	0.91819	1	0.974739
CNIH1	0.00595603	0.246884	1	0.974739
PVRL4	0.00598123	0.770565	1	0.974739
SAR1A	0.00599733	0.0128795	1	0.974739
PERP	0.00602039	0.511337	1	0.974739
LAP3	0.00604843	0.045225	1	0.974739
PYGL	0.00606546	0.238354	0.291257	0.711265
MKNK2	0.00606929	0.591183	1	0.974739
HSPE1	0.00606966	0.209514	1	0.974739
WDR26	0.00615399	0.219423	1	0.74301
EIF3K	0.00618201	0.107685	0.155393	0.219831
PLK2	0.00620137	0.135535	1	0.974739
ARHGAP1	0.00620394	0.470417	1	0.974739
CSNK1A1	0.00626192	0.18814	1	0.974739
SHFM1	0.00629165	0.513989	1	0.974739
PAK4	0.00636569	1	1	0.974739
DAG1	0.00642175	1	1	0.974739
MAGED2	0.0064296	0.00699116	0.322777	0.499337
SEC61B	0.00643259	0.209318	1	0.974739
F2R	0.00644608	0.834697	1	0.974739
AKT1	0.00645677	0.0344686	1	0.974739
CNN2	0.00650175	1	1	0.974739
KIF5B	0.00655742	0.0780001	1	0.974739
TMA7	0.00657151	0.110481	1	0.974739
NAP1L4	0.00660433	0.531441	1	0.974739
GUK1	0.00663804	1	1	0.974739
SAMD4B	0.00668764	0.700895	1	0.974739
C12orf57	0.00671953	0.0675272	0.129193	0.974739
TUFM	0.00673511	0.127082	1	0.974739
SYPL1	0.00681048	1	1	0.974739
CXCL10	0.00681163	1	0.00857389	0.141271
TP53I13	0.0068201	0.827528	0.0241366	0.974739
CACYBP	0.0068268	0.127082	1	0.974739
LSM4	0.00687551	0.0623375	0.259773	0.724406
C1orf43	0.00690964	0.0738267	1	0.974739
NAA50	0.00702667	0.240604	1	0.974739
MANBAL	0.0070968	0.764456	1	0.974739
GSPT1	0.00711714	0.206146	0.211249	0.94384
ARHGDIB	0.00712752	0.228349	1	0.974739
TAPBP	0.00716467	1	1	0.974739
MXRA5	0.00718661	1.39E-06	2.68E-05	0.117185
NAA15	0.00724164	1	1	0.974739
MRC2	0.00738588	0.0264193	0.0128462	0.267327
USMG5	0.00741773	0.4341	1	0.974739
NPM1	0.00746285	0.520497	1	0.974739
RET	0.00746471	1	1	0.413578
STRAP	0.00747277	1	1	0.974739
IGFBP3	0.00750389	0.000235038	0.697716	0.385228
SIRT2	0.0075414	1	0.727281	0.974739
F11R	0.00759225	0.0663729	0.994371	0.668153
CYFIP1	0.00760844	0.683359	1	0.974739
SPCS2	0.00765913	0.574815	1	0.974739
SLC2A4RG	0.00771324	0.426736	1	0.974739
HMGN2	0.00774685	0.280048	1	0.974739
NUCB2	0.00775805	0.017586	0.187334	0.218287
CBWD2	0.00776423	0.426124	1	0.957319
PSME1	0.00779813	0.207076	1	0.974739
NR2F2	0.00784727	0.00948431	0.0977838	0.603547
ID3	0.00789653	0.0349973	0.646368	0.462895
CAST	0.00793331	0.0304858	0.0512409	0.676738
PSMC4	0.00794338	0.471853	1	0.974739
BASP1	0.00797723	0.0239788	1.83E-05	0.00597598
COL16A1	0.00801742	0.137789	0.0280547	0.249897
CCT2	0.00808464	0.193506	1	0.974739
DCTN2	0.00812073	0.248893	1	0.974739
PEX19	0.00815253	1	0.0643332	0.778427
SELT	0.00815656	0.232714	0.044619	0.453346
UQCRH	0.00816185	0.0741497	1	0.974739
COL4A1	0.00820545	1	1	0.974739
PA2G4	0.00824354	1	1	0.974739
COL18A1	0.00830268	0.302241	1	0.974739
TNFSF10	0.00832191	0.993636	1	0.974739
TPM4	0.00833149	3.64E-06	0.00151073	0.484019
CCT7	0.00838592	0.518281	1	0.974739
COX7A2	0.00838913	0.0965576	1	0.974739
HACD3	0.00855488	0.112841	1	0.974739
PLEC	0.00864667	0.59617	1	0.974739
RAE1	0.0087315	0.367346	1	0.974739
DDB1	0.00874005	0.379756	1	0.974739
ASAH1	0.00886621	0.386464	1	0.818573
TAP1	0.00891389	0.411263	0.952982	0.974739
CXCL9	0.00894635	1		0.00052264
SULF2	0.00903699	0.0157922	0.423369	0.974739
MTCH1	0.00903861	0.931507	1	0.974739
EIF4A2	0.00925668	0.896651	1	0.974739
UQCRFS1	0.00929831	0.179815	1	0.974739
COPG1	0.0093003	0.512591	1	0.974739
POLR2L	0.00932132	0.345695	1	0.886465
PSMD2	0.00933883	0.883128	1	0.974739
EMILIN1	0.00941969	0.0465892	1	0.622506
ATPIF1	0.00944927	0.341473	1	0.974739
NDUFA13	0.00951018	0.543694	0.00016604	0.884248
REEP5	0.00951429	1	1	0.974739
PPP2CA	0.00951892	0.575212	1	0.974739
NR2F6	0.00953785	0.309501	1	0.974739
SEL1L	0.00957256	0.0552742	1	0.974739
CTSC	0.0095906	0.857695	1	0.974739
AP3D1	0.00960491	0.463196	1	0.974739
LYPLA1	0.00961054	0.248359	1	0.974739
FBLN2	0.00973893	0.000502382	0.000802038	0.275539
AGRN	0.0097888	1	1	0.974739
VASP	0.00980903	0.75875	0.356589	0.144511
BLCAP	0.00988401	0.835149	1	0.974739
VAPB	0.00999983	0.0327091	0.237923	0.476488
CNPY2	0.0100182	0.120046	1	0.974739
CBWD3	0.0100412	0.171249	1	0.802105
MCMDC2	0.0101781	0.12955	1	0.974739
PARK7	0.0101926	1	1	0.974739
PHF20	0.0102319	0.518793	1	0.974739
RNF213	0.010271	0.00094126	0.646368	0.974739
MAPRE1	0.0102874	0.422258	1	0.974739
MBD2	0.0103106	0.0239788	0.741014	0.974739
UBA1	0.0103281	1	1	0.974739
SRSF5	0.0103458	0.350881	1	0.974739
ISLR	0.0104385	1	1	0.974739
JUN	0.010528	0.239479	0.404178	0.974739
TPD52L1	0.0106324	0.280048	1	0.974739
COL10A1	0.0106486	7.47E-05	1.74E-05	0.0238208
TM9SF3	0.0106533	0.0805919	1	0.974739
APMAP	0.0106577	1	1	0.94384
MRPL41	0.0106608	0.0667565	0.0762111	0.974739
IARS2	0.0107066	0.0398098	0.805462	0.822167
CTSL	0.0107182	0.00058321	0.00577164	0.709815
HDLBP	0.0107599	1	1	0.974739
ATP6AP1	0.010773	0.0783765	1	0.974739
MINOS1	0.0107811	1	1	0.974739
CLTA	0.0108229	0.108418	1	0.974739
UQCR10	0.0108457	0.863726	0.935991	0.686112
CA12	0.0108537	1	1	0.974739
RSL1D1	0.0108657	0.078672	1	0.974739
CYBRD1	0.0109723	0.330024	1	0.974739
ATL3	0.0110071	0.000284957	0.738525	0.94384
SERPINH1	0.0110424	0.0712889	1	0.974739
FSTL1	0.0110483	0.0191281	0.0142831	0.0699153
SSR1	0.0110961	0.898513	1	0.974739
ARF6	0.0111287	1	1	0.887746
MAF1	0.0111481	1	1	0.974739
SHC1	0.0112063	1	0.573268	0.809519
DERL1	0.0112393	0.599897	1	0.974739
POLR2K	0.0112636	0.672522	1	0.974739
ZNF217	0.0113246	0.773826	1	0.916497
CCNG2	0.0114326	1	1	0.974739
ILF2	0.0115674	0.0424591	0.609944	0.818573
ATP2C1	0.0116155	1	1	0.974739
VDAC1	0.0116304	0.329327	1	0.974739
ACTR3	0.0117435	0.18814	1	0.968094
CASC3	0.0118081	0.918122	1	0.668153
STT3A	0.0119734	0.137031	1	0.974739
MRPL13	0.0120282	0.359675	1	0.974739
DNAJA1	0.0121133	0.592417	1	0.974739
COX5B	0.0121281	0.922518	1	0.974739
KPNB1	0.0121777	1	1	0.974739
TFG	0.0122312	0.683295	1	0.974739
HEBP2	0.0122611	0.0685065	1	0.974739
GALE	0.0122632	0.449137	1	0.974739
CTBP1	0.0123014	0.249672	1	0.974739
CDV3	0.012373	0.0184291	1	0.974739
AC074033.1	0.012579	0.396793	1	0.974739
SHISA5	0.0126044	0.0376707	1	0.974739
ELOVL5	0.0126636	1	1	0.974739
HM13	0.0126649	1	1	0.974739
EIF3E	0.0126729	0.0845396	1	0.974739
CAP1	0.0126851	0.09396	1	0.974739
APH1A	0.0126877	0.055694	1	0.778941
CHCHD10	0.012788	0.321319	1	0.974739
PCNP	0.0128272	0.922518	1	0.974739
CTDSP2	0.012834	0.3184	1	0.974739
PSME2	0.0128984	0.0951145	1	0.974739
CHPF	0.0129406	0.764167	1	0.974739
CHMP4B	0.0131479	1	1	0.974739
RER1	0.0131564	0.605691	1	0.974739
RCN2	0.0132033	0.0238264	1	0.974739
NCSTN	0.0132394	1	1	0.974739
BHLHE40	0.0132778	0.735902	1	0.974739
ESYT1	0.0133253	0.0227766	1	0.335149
ESR1	0.0133498	0.0952214	1	0.552165
IL6ST	0.0133553	0.0665434	1	0.974739
PDCD6IP	0.0133591	0.234952	1	0.974739
QDPR	0.0133738	0.0142596	1	0.804284
LITAF	0.0134139	0.078019	0.294636	0.974739
AREG	0.013451	0.0329373	0.0763238	0.118016
PSMC6	0.0134981	0.652558	1	0.974739
RAB5C	0.0135034	1	1	0.974739
SRC	0.0135848	1	1	0.974739
NPC2	0.013595	0.881984	1	0.974739
DSN1	0.0137093	0.150309	1	0.974739
THY1	0.0137706	0.813831	1	0.974739
TCEAL4	0.0138344	1	1	0.974739
RARRES3	0.013884	1	1	0.974739
EIF3F	0.0139079	0.448817	1	0.974739
FUS	0.0139622	0.351151	1	0.974739
DPYSL3	0.0140782	0.0292647	0.00929084	0.0523715
DSP	0.0140804	0.345889	1	0.974739
VWA1	0.0141005	0.597741	1	0.749189
RAP1B	0.0141366	0.213075	0.600237	0.857271
RCN1	0.014162	0.56577	1	0.974739
TMED9	0.0141757	0.203586	1	0.974739
CAPZB	0.0142141	0.236172	1	0.974739
HADHB	0.0142445	0.247351	1	0.974739
SERINC1	0.014436	0.0794636	1	0.974739
SIPA1L3	0.0144428	0.0800842	1	0.819318
DYNLT1	0.0145191	0.1896	1	0.974739
SLC39A1	0.0145797	0.41643	0.976687	0.974739
BRD4	0.0146121	1	1	0.974739
IPO5	0.0147528	1	1	0.974739
RALGAPB	0.0148446	0.2976	1	0.974739
PGLS	0.0150658	1	1	0.974739
ENY2	0.0151649	0.249562	0.980824	0.974739
RUNX1	0.0152216	0.0353227	1	0.974739
UGP2	0.0152359	1	1	0.974739
ARFGEF3	0.0153629	0.284515	0.431493	0.319807
LGMN	0.0153818	0.0251861	0.0185075	0.974739
PSMA4	0.015387	0.337062	1	0.974739
TCEB1	0.0154238	0.0862416	1	0.974739
CLIC1	0.0154667	0.850612	1	0.974739
EFHD1	0.0154903	0.0879877	1	0.495907
ESD	0.0155097	0.0973662	1	0.974739
CDC37	0.015575	1	1	0.974739
STT3B	0.0155956	0.520374	1	0.974739
PLVAP	0.0156375	0.626498	0.15625	0.476488
NDUFB1	0.0156805	0.160009	1	0.974739
CAPRIN1	0.0157055	0.592417	1	0.974739
TOMM7	0.0158016	0.128175	1	0.974739
TXNL4A	0.0158146	1	1	0.974739
IRX5	0.0158328	0.129095	0.369343	0.48477
ATP2A2	0.0158447	0.260063	1	0.974739
EIF4B	0.0158849	1	1	0.974739
PSENEN	0.0158884	0.452123	0.702357	0.904838
AP1G1	0.0159205	0.393399	1	0.974739
HDGF	0.0161154	0.0911213	1	0.974739
CYHR1	0.0161272	0.329543	1	0.974739
PARM1	0.0161389	0.295028	0.130987	0.159329
TMUB1	0.0162781	1	0.142311	0.809656
TRIM28	0.0163248	0.340029	1	0.974739
ARGLU1	0.0163261	0.0685065	1	0.974739
CPNE3	0.0163354	1	1	0.974739
NAPA	0.0164571	0.718465	0.6642	0.974739
PLGRKT	0.0164822	0.0800842	1	0.974739
NEDD8	0.0166105	0.237106	1	0.974739
PPP6R1	0.0166249	1	1	0.974739
CUL4A	0.016745	1	1	0.974739
KDM2A	0.0167676	0.138718	1	0.974739
MYO6	0.0167772	0.46452	1	0.910907
WNK1	0.0167863	0.177818	1	0.974739
NDUFA11	0.016832	0.827959	0.0110835	0.974739
FAM213A	0.0168456	0.511497	1	0.974739
C4orf3	0.0168782	0.280048	1	0.974739
ACADVL	0.0169046	1	1	0.974739
GPR160	0.0170664	0.0665434	0.265797	0.35485
COX6A1	0.0170973	0.567688	1	0.974739
NDUFB10	0.0171257	1	0.00368771	0.974739
RDH11	0.0171694	0.229763	1	0.974739
NAGK	0.0173289	0.448475	1	0.974739
AAR2	0.0173511	0.984997	1	0.974739
POR	0.0175008	1	1	0.974739
PARP1	0.0175244	0.782392	1	0.974739
EPAS1	0.0175269	0.0162817	1	0.974739
ZNF706	0.0175511	0.764456	1	0.974739
SLIRP	0.0175986	1	1	0.974739
ARPC2	0.0176041	0.0179014	0.337421	0.974739
CERS4	0.0176703	1	0.287864	0.959537
KCNK6	0.0178542	0.989131	0.609944	0.847767
PABPN1	0.0178703	1	1	0.916033
ANXA1	0.0179699	0.114283	1	0.974739
CCNI	0.0180663	0.242279	1	0.974739
GNB1	0.0180778	0.646423	1	0.974739
SNRPG	0.0181828	0.0710156	1	0.974739
CHMP1A	0.0182222	1	1	0.974739
RRBP1	0.0182292	1	1	0.974739
POLR2E	0.0182526	0.316438	1	0.974739
FKBP4	0.0182808	0.342393	0.157069	0.809656
RAB11A	0.0184474	0.0623565	1	0.974739
EIF4H	0.0184502	0.0276298	1	0.974739
WDR83OS	0.0184537	0.15991	1	0.974739
C6orf62	0.018509	1	1	0.974739
DNAJC3	0.0185104	0.413423	1	0.974739
LAMTOR1	0.0185276	0.348381	1	0.974739
SDC4	0.0185427	1	1	0.974739
CHCHD1	0.0186077	0.696413	1	0.974739
NBPF19	0.0186868	0.0103128	1	0.974739
RPS25	0.0188902	0.181187	1	0.974739
HIF1A	0.0189006	0.127082	1	0.974739
IER3IP1	0.0189263	0.120866	0.0520272	0.90129
CCT6A	0.0189957	1	1	0.974739
MXRA8	0.019017	1	1	0.974739
CMBL	0.0190646	0.271561	1	0.974739
SUMO2	0.0191004	0.77532	1	0.974739
HSPA1A	0.0191148	1	1	0.974739
AMFR	0.0193487	0.0644522	1	0.974739
BRD2	0.0194239	1	1	0.974739
GNS	0.0195155	1	1	0.974739
NCKAP1	0.0195441	0.0385157	0.752591	0.974739
NONO	0.0195772	0.0184291	1	0.974739
CLU	0.0196849	0.164744	0.258534	0.633617
YWHAG	0.0196898	0.174064	1	0.974739
NDUFB4	0.0197514	0.548141	1	0.974739
PDXDC1	0.0197992	0.934543	1	0.974739
UQCC1	0.0198663	0.401409	1	0.974739
COX8A	0.0198965	0.371009	1	0.974739
USP9X	0.0199565	0.0394089	1	0.974739
DDX17	0.0199723	1	1	0.974739
FAM3C	0.0200099	0.150309	1	0.974739
CLN3	0.0200337	0.0741497	1	0.974739
NDUFB7	0.0201798	1	1	0.974739
RBM42	0.0202394	1	1	0.974739
MTA1	0.0204696	0.602969	1	0.974739
EEF1A2	0.0206096	1		0.0228957
CLPTM1	0.0206965	1	1	0.974739
CAPNS1	0.0207004	0.382928	0.163349	0.974739
GANAB	0.0207876	0.697508	1	0.974739
RAB10	0.0208209	0.0780001	1	0.974739
PPP4C	0.0208973	0.463002	1	0.974739
GGH	0.0209395	0.0127738	0.274827	0.270962
DAP	0.0210207	0.046405	1	0.974739
COL11A1	0.0210599	1.11E-07		0
GALNT6	0.0211025	0.493772	1	0.974739
TMEM33	0.021133	0.254113	1	0.974739
PAPOLA	0.021154	0.948202	1	0.974739
ACP1	0.0213799	0.347498	1	0.974739
HES4	0.0215043	0.969956	1	0.974739
STAT3	0.0216169	0.127082	1	0.974739
HNRNPD	0.0217038	0.180041	1	0.974739
UQCRC1	0.0217649	1	1	0.974739
GRSF1	0.0218617	0.141009	1	0.974739
PRKAR1A	0.0219068	0.554579	1	0.974739
NDUFA3	0.021919	0.295551	1	0.854325
HSPA4	0.0219311	0.248359	1	0.613637
MPZL1	0.0219539	0.758712	1	0.974739
TRA2B	0.0219545	0.302591	1	0.974739
AKT2	0.0220447	0.152007	1	0.974739
PFDN2	0.0220548	0.0149487	0.258814	0.974739
TMEM159	0.0221065	0.0629839	1	0.974739
TMEM9	0.0221442	1	1	0.974739
PRNP	0.0222071	0.024111	0.156661	0.618696
UBE2I	0.0224093	0.785552	1	0.974739
ARCN1	0.0226019	0.0123869	1	0.974739
NFIC	0.0226197	1	1	0.974739
STARD7	0.0226816	0.850757	1	0.974739
TCEB2	0.0227158	1	6.29E-05	0.974739
NDUFB6	0.0227459	0.134372	1	0.974739
APEX1	0.0227698	1	1	0.974739
TOB1	0.0229422	0.766661	1	0.974739
G3BP2	0.0229484	0.111788	1	0.974739
SFRP4	0.0230191	1	0.945966	0.312663
RAB5B	0.023103	1	1	0.974739
GATC	0.023218	0.459768	1	0.974739
ITGB2	0.0233032	0.246884	0.10583	0.743766
HLA-DQB1	0.023313	1	1	0.974739
CAPZA2	0.0233379	0.117886	1	0.974739
RPS27L	0.0233429	0.0635842	1	0.974739
FLNB	0.0235568	0.205034	1	0.646037
TMEM50A	0.0236043	0.0800842	1	0.974739
TPM1	0.0236826	0.158776	1	0.974739
TWSG1	0.0238717	0.000284957	0.103572	0.706449
ANP32B	0.0239564	0.34299	1	0.974739
G3BP1	0.0239794	0.254648	1	0.974739
PPP1CC	0.0239909	0.472044	1	0.974739
OCIAD1	0.0240055	0.317839	1	0.974739
ERGIC1	0.0240404	0.0831485	1	0.68221
GABARAPL2	0.024087	1	1	0.974739
2023-09-15	0.0241429	0.91819	1	0.974739
SF3B6	0.0242077	0.228109	1	0.974739
COTL1	0.024244	0.667177	0.421865	0.819318
CBWD7	0.0243951	0.328071	1	0.974739
MAP1LC3B	0.0244122	0.31394	1	0.974739
LPGAT1	0.0244193	0.222055	0.40056	0.613341
GAS1	0.0244628	0.0161112	0.694429	0.763522
PRKACA	0.0244784	1	1	0.974739
GTF2I	0.0245364	0.945704	1	0.974739
HLA-DPB1	0.0245446	0.459768	0.00793179	0.128558
FAM91A1	0.0246946	0.0552243	1	0.974739
TBL1XR1	0.0247924	0.669967	1	0.974739
LSM5	0.0248323	0.179815	1	0.974739
TAF10	0.0249186	0.126792	1	0.974739
EMP1	0.0250058	0.00290318	0.971931	0.974739
WIPF1	0.025093	0.0287381	1	0.709815
PRMT1	0.0252403	0.143052	1	0.974739
CREG1	0.0252481	0.272892	0.111635	0.223509
DST	0.0253036	0.123365	0.290111	0.495415
H2AFV	0.0254799	0.124855	1	0.974739
RBM47	0.0254865	0.612669	1	0.974739
NDUFS2	0.0256298	0.314525	0.294636	0.974739
IFITM2	0.0256613	1	1	0.974739
OSER1	0.0257043	1	1	0.974739
ENO1	0.0257289	0.213788	1	0.974739
PTPRS	0.0257535	1	1	0.974739
CBWD5	0.0257639	0.607473	1	0.787589
SRRM2	0.0258636	1	1	0.974739
NHSL2	0.0260311	0.565419	1	0.868768
PGRMC2	0.0260333	0.938621	1	0.974739
PTK7	0.0261545	0.0456456	1	0.887746
EIF2S2	0.0262836	0.169261	1	0.974739
NFIA	0.0263888	0.113589	0.489335	0.327144
HNRNPDL	0.0265905	1	1	0.974739
IER3	0.0266564	0.0229195	0.622392	0.610552
COMT	0.0268053	0.716204	1	0.974739
NDUFA2	0.0268266	1	1	0.974739
RPRD1B	0.0268874	1	1	0.974739
SUMO3	0.0268903	0.305967	1	0.974739
SYNCRIP	0.0270391	0.0298518	1	0.974739
HMGN3	0.0271761	0.109365	1	0.974739
CCT3	0.0271775	0.180298	1	0.974739
RALY	0.0273093	1	0.339882	0.974739
RAB2A	0.027382	1	1	0.974739
PSMA5	0.0276164	0.125891	1	0.974739
LOX	0.0277957	0.00011668	5.76E-07	0.0159023
IGFBP2	0.0278001	0.968733	0.0077712	0.850744
CEACAM6	0.0278365	0.515776	1	0.958002
QKI	0.0279279	0.984194	1	0.974739
EIF5AL1	0.0279326	1	0.419808	0.974739
RAN	0.0280226	0.0718834	1	0.974739
GPNMB	0.0284215	0.739331	0.493525	0.68221
MYADM	0.028467	0.0665434	1	0.974739
FAM84B	0.0285197	0.955478	1	0.974739
CTSZ	0.0285455	0.806251	1	0.974739
AATF	0.0286337	0.782392	1	0.974739
ATP6V1A	0.0286714	0.0237555	0.135967	0.356248
LRPAP1	0.0286984	0.0376707	1	0.974739
MYLK	0.0288123	0.0636593	0.223492	0.116618
MRPL3	0.0288808	0.550019	1	0.974739
MFAP2	0.0290601	0.00243064	0.000496678	0.0790933
EFEMP2	0.0291577	0.179587	0.727651	0.974739
CDC6	0.0292227	0.107022	1	0.974739
CSNK1E	0.0295048	1	1	0.974739
ADI1	0.0295395	0.345334	1	0.974739
SOCS7	0.0296935	0.325416	1	0.974739
CTSS	0.0297275	0.231737	1	0.974739
RBBP7	0.0297475	0.773826	1	0.974739
CNN3	0.0297517	0.0590395	0.431493	0.694452
CENPB	0.0297785	1	0.147289	0.974739
MYDGF	0.0298575	0.275592	1	0.974739
TIMM17B	0.0299842	0.0780001	1	0.880751
MS4A6A	0.030089	0.203586	0.715243	0.974739
ECHDC3	0.0302417	0.669967	1	0.974739
CCNC	0.0302601	0.573047	1	0.974739
COX5A	0.0305926	0.464332	1	0.974739
C16orf89	0.0306289	0.661668	0.0077712	0.219755
DDX6	0.0306898	1	1	0.974739
HPX	0.0308392	0.0685065	0.0117376	0.457316
ARL6IP4	0.0310193	1	0.389091	0.974739
DYRK1B	0.0310363	1	0.697716	0.974739
FKBP2	0.0310912	1	1	0.974739
ENPP1	0.0311113	0.0446994	0.555189	0.28845
JUNB	0.031225	1	1	0.974739
KHDRBS1	0.0312366	0.244388	1	0.974739
ID1	0.0313058	1	1	0.95136
ARHGAP23	0.0314712	0.626396	1	0.903062
HADHA	0.0315592	0.90396	1	0.974739
KIAA1217	0.0317348	0.575043	0.421236	0.809519
PCOLCE	0.0317722	0.554579	0.621901	0.661275
GTPBP4	0.0320467	0.295551	0.425289	0.550469
FKBP1A	0.0321239	1	1	0.974739
UBE2V2	0.0321475	0.2967	1	0.974739
FOSL2	0.0322404	1	1	0.974739
PTK2	0.0324156	0.53587	1	0.974739
ARHGEF12	0.0324498	0.816867	1	0.974739
CNIH4	0.0326795	0.371807	1	0.974739
PAICS	0.0326834	0.601633	1	0.974739
CD248	0.0328019	1	0.0758264	0.454448
GREB1	0.0328333	1	1	0.957319
ILF3	0.0328613	1	1	0.974739
GLRX5	0.033103	0.17971	1	0.974739
TMBIM4	0.0331965	0.288596	1	0.974739
PCNA	0.0333761	0.507238	1	0.974739
COPB1	0.0334236	0.00101259	0.251431	0.974739
PRRC2C	0.0336967	0.543694	1	0.974739
MAPK6	0.0337661	1	1	0.974739
SLC12A4	0.0337771	1		0.974739
DDX1	0.0338434	1	1	0.974739
SRSF2	0.0338681	0.878907	1	0.974739
SPTBN1	0.0339651	0.948577	1	0.974739
CRIM1	0.0340184	0.356857	1	0.974739
TMED7	0.0341364	0.518281	1	0.974739
PPT1	0.0341366	1	1	0.974739
TMEM30A	0.0341662	0.0708496	1	0.974739
TNFAIP1	0.0343017	1	1	0.974739
TTC37	0.0343765	0.41419	1	0.974739
NUPR1	0.0345277	1	1	0.974739
NFKBIA	0.0345831	0.0264193	0.158514	0.974739
SERINC3	0.0347402	0.691852	1	0.974739
TM7SF3	0.0347829	1	1	0.974739
AP2A2	0.0350516	1	1	0.974739
RAMP1	0.0350875	0.110993	0.0259473	0.162066
KIAA1522	0.0351405	0.47965	1	0.974739
PEA15	0.0351649	1	1	0.82243
ACBD3	0.035257	0.203104	1	0.974739
HIGD1A	0.0354766	1	1	0.974739
WAC	0.0357218	1	1	0.974739
MED1	0.0359522	0.382928	1	0.974739
CS	0.0360542	0.963255	1	0.974739
YME1L1	0.0360611	0.203104	1	0.923284
C4orf48	0.0361855	0.057315	0.994084	0.974739
CHMP4A	0.0363495	1	1	0.974739
NDUFS5	0.0363725	0.498286	1	0.974739
CYB5R3	0.0364237	0.388743	1	0.974739
FAM198B	0.0364913	0.683359	1	0.974739
JKAMP	0.036601	0.490285	1	0.974739
PSMA7	0.0368343	1	1	0.974739
GLB1	0.0368983	0.0958451	1	0.974739
TGOLN2	0.0371094	1	1	0.974739
SERPINB1	0.0371734	0.208867	1	0.974739
CAPG	0.0372972	0.834578	1	0.974739
AHR	0.0373461	0.512591	1	0.604603
RBM38	0.0374348	1	1	0.974739
GOLPH3	0.0374606	0.430087	1	0.974739
GLG1	0.0375003	0.632745	1	0.974739
IFNGR2	0.0376423	0.0148512	0.281398	0.800862
SHARPIN	0.0378543	1	1	0.974739
SON	0.0378558	0.490285	1	0.974739
MDH1	0.0379843	0.0741497	1	0.974739
STMN1	0.0380285	0.752578	1	0.974739
DDR1	0.0380468	0.97582	1	0.974739
KIAA0196	0.0382264	0.0951546	0.326073	0.165716
BLOC1S1	0.0382809	1	1	0.974739
WSB2	0.038314	0.413449	1	0.974739
CYB5R1	0.0384157	1	1	0.974739
RPL22L1	0.0384726	1	1	0.974739
ANKRD13D	0.0385679	1	1	0.974739
CNBP	0.0386043	0.324933	1	0.974739
COX17	0.0386419	0.191345	0.160566	0.155752
STIM1	0.0387316	1	1	0.974739
PEG10	0.0388061	0.0286346	0.0205788	0.0490496
ZFAND3	0.039078	0.565527	1	0.974739
YIF1B	0.0391045	0.142566	0.0414946	0.221381
RAB7A	0.0391317	1	1	0.974739
2023-03-06	0.039398	1	1	0.974739
CYR61	0.0394737	0.226362	0.441475	0.702935
DBNL	0.0395915	1	1	0.974739
UBA3	0.03981	1	1	0.974739
ATP5C1	0.0399122	0.454859	1	0.974739
CREB3L4	0.0399532	0.168558	1	0.974739
TMEM63A	0.0400252	0.827589	1	0.974739
LRRC15	0.040088	0.00175003	7.58E-05	0.0327237
GALNT1	0.0402325	0.0264193	0.811615	0.974739
ID2	0.0404204	1	1	0.974739
ATF4	0.0405828	1	0.619202	0.453346
PAF1	0.0407497	1	1	0.974739
STX16	0.0407793	0.734148	1	0.974739
SGK1	0.0408445	1	1	0.974739
GPS1	0.0410083	1	1	0.974739
EID1	0.0410414	0.0760979	1	0.974739
AP1M2	0.0410949	0.151581	1	0.887746
PCBP2	0.0414006	0.466156	1	0.910099
2023-09-02	0.04142	1	1	0.974739
CDC34	0.0414385	1	1	0.974739
CRTAP	0.0417517	1	1	0.974739
SRSF11	0.0417677	1	1	0.974739
FMOD	0.0417757	0.375029	1	0.974739
ABHD17A	0.0419325	1	1	0.974739
CREB3L1	0.0419719	1	1	0.974739
TMEM131	0.0421583	0.931894	1	0.974739
MCCC2	0.0422598	0.981711	1	0.974739
HNRNPA0	0.0423053	0.0434442	1	0.974739
GAA	0.0423192	0.229999	1	0.974739
C2orf54	0.0423431	1	1	0.974739
SEC62	0.042822	0.635992	1	0.974739
VCL	0.0428444	1	1	0.974739
RNF149	0.0428542	0.554579	1	0.974739
FYTTD1	0.0428804	1	1	0.974739
PTPRK	0.0429194	0.568294	1	0.974739
SMIM7	0.0429196	0.0376707	1	0.974739
FCGR3A	0.0430169	7.52E-05	8.65E-06	0.0109668
SPCS3	0.0430614	0.31545	1	0.974739
EIF2AK1	0.0431603	0.686035	1	0.974739
CLCN7	0.043321	0.146433	1	0.974739
ADAM12	0.0434524	0.00236492	0.0026525	0.0840594
ABCA3	0.0434715	0.878594	1	0.699715
PPP2R1A	0.0436797	1	1	0.974739
DNAJB6	0.0439041	0.504706	1	0.974739
TOR1AIP2	0.0440774	0.274145	1	0.871051
IFT52	0.0440894	0.18201	1	0.974739
ZFAND5	0.0441815	0.0680504	1	0.974739
ADAM9	0.0442147	0.189802	0.846349	0.504978
SMC1A	0.044256	1	1	0.974739
PACSIN2	0.0443354	1	1	0.974739
SPOPL	0.0444176	0.387134	1	0.974739
SDC2	0.044453	0.0469501	1	0.974739
GALNT2	0.0444915	1	1	0.974739
TMEM59	0.0447777	1	1	0.974739
KIAA0100	0.044912	1	1	0.974739
TRA2A	0.0450236	1	1	0.275085
FH	0.0451304	0.414526	1	0.974739
ARPC5L	0.0454575	0.315785	1	0.974739
EIF3L	0.0454642	1	0.223492	0.974739
SLC44A2	0.0456404	1	0.369343	0.822167
GNPNAT1	0.045656	1	1	0.974739
TIMM17A	0.0456753	1	1	0.974739
HID1	0.0457029	1	1	0.974739
AKAP8L	0.0457053	1	1	0.974739
RTFDC1	0.0457551	1	1	0.974739
FAM83H	0.0457834	0.222348	1	0.974739
TCP1	0.0459332	0.0759518	1	0.974739
VAPA	0.0460038	0.0293502	0.16605	0.887746
EPB41L3	0.0460276	0.606218	0.250016	0.366873
XPOT	0.0464309	0.168558	1	0.974739
IMPAD1	0.0464636	1	1	0.974739
GPBP1	0.0465948	0.845156	1	0.974739
SPNS1	0.0467406	0.227607	0.0116904	0.887746
RPL7L1	0.0467877	1	1	0.974739
HSD17B12	0.0469171	1	1	0.974739
DUSP4	0.0469226	0.777616	1	0.974739
YAP1	0.0469579	0.0862416	1	0.974739
FBP1	0.0470114	1	1	0.974739
PFKFB3	0.0472492	0.0456456	0.287474	0.974739
MRPL24	0.0472802	1	1	0.974739
SEC11C	0.0473326	1	1	0.974739
ALDH18A1	0.0476716	0.270058	1	0.974739
NPDC1	0.0477324	0.445959	1	0.974739
ATP6V0B	0.0477374	1	1	0.974739
LTBP3	0.0479884	1	1	0.974739
LGALS8	0.0480082	1	1	0.974739
VPS26A	0.0480606	0.236884	1	0.974739
NID1	0.0482039	0.0518693	0.818698	0.453346
C16orf72	0.0482058	1	1	0.974739
JUND	0.0483247	0.811571	1	0.974739
TRIOBP	0.0483407	1	1	0.974739
HNRNPR	0.0487581	1	1	0.974739
PSMC2	0.0488408	1	1	0.974739
COA6	0.0489324	0.174717	1	0.974739
FNDC3B	0.0489391	0.308237	1	0.974739
FAM49B	0.0490062	0.0805919	1	0.974739
KPNA2	0.0490887	1	1	0.974739
CCDC80	0.0492239	0.000423227	0.000131057	0.0070824
AHCYL1	0.0492855	0.601633	1	0.974739
MCAM	0.0495094	1	1	0.974739
ARRDC1	0.0495141	0.502393	1	0.974739
SMG1	0.0495173	0.616329	1	0.974739
PPP2R5C	0.0496772	0.489237	1	0.974739
HIPK3	0.0497752	0.414526	1	0.974739
COPS5	0.0499087	0.0480097	1	0.974739
TNFRSF12A	0.0499609	0.157299	1	0.974739
MXD4	0.0500646	1	1	0.974739
GOLGA4	0.0500695	0.021801	1	0.974739
FOXP1	0.0502918	0.459768	1	0.974739
LAMB1	0.0503236	0.0539628	0.932485	0.778427
RGS5	0.0505398	1	1	0.974739
PUM1	0.0506572	1	1	0.974739
AP1S1	0.0506774	0.611588	1	0.974739
GRB2	0.0507634	0.209318	1	0.974739
MLPH	0.0507697	1	0.279445	0.771594
LAMTOR5	0.0507701	1	1	0.974739
WIPF2	0.0509091	0.643532	1	0.974739
TC2N	0.0510007	0.0402215	1	0.973551
NUDC	0.0512032	0.662088	1	0.974739
MCM3	0.0512654	1	1	0.974739
CEBPD	0.0513977	0.427182	1	0.974739
C1orf21	0.0516584	0.229999	1	0.974739
CAND1	0.0516891	1	1	0.974739
HYOU1	0.0518158	0.16176	1	0.974739
MAGT1	0.0519145	0.861637	1	0.974739
ANXA4	0.0520652	0.0105716	1	0.974739
HDAC2	0.0522405	1	1	0.974739
TIMM13	0.0522811	0.560527	0.15247	0.974739
POMP	0.0523751	0.561226	1	0.974739
FBXW5	0.0523928	1	1	0.974739
PARP14	0.052659	0.110993	1	0.974739
MAPK3	0.0528407	0.853398	0.0185075	0.948832
DCAF8	0.0529611	0.944559	1	0.974739
PGAM1	0.0530931	0.685808	1	0.974739
DAZAP1	0.0530989	0.130891	1	0.974739
SSNA1	0.0531199	0.813831	1	0.974739
ETNK1	0.0533325	0.280671	0.851369	0.923284
MLEC	0.0534392	1	1	0.974739
OLFML3	0.0534909	1	1	0.974739
CRISPLD2	0.0535446	0.00069414	3.34E-06	0.024368
PPA2	0.0535773	0.195515	1	0.974739
NPIPB5	0.0537827	0.618055	0.65372	0.923284
BCAM	0.0537959	0.31055	0.775326	0.908713
ADSS	0.053805	0.931894	1	0.974739
ACSS2	0.0538271	1	0.935991	0.974739
TMCO1	0.0538381	0.643117	1	0.974739
POLR2J	0.0541492	1	0.998318	0.974739
HNRNPH3	0.0543946	1	1	0.974739
USP14	0.0544224	0.00418714	0.122037	0.974739
C8orf4	0.0546541	0.068463	1	0.974739
GLS	0.0547183	1	1	0.974739
GMFB	0.0549608	0.931894	1	0.974739
COX7A2L	0.0551725	0.316753	1	0.974739
CNOT2	0.0552068	1	1	0.974739
TBC1D9	0.0552319	0.527859	1	0.95136
PLEKHJ1	0.0552612	1	1	0.974739
NKTR	0.0552706	0.0376707	1	0.974739
SNRNP200	0.0553747	0.38938	1	0.974739
HACD2	0.0554116	0.542468	1	0.948832
NCOA6	0.0554437	0.133945	1	0.886465
MFSD12	0.0554689	1	1	0.974739
ANKRD30A	0.0559049	0.302095	1	0.871051
SLC39A11	0.056037	1	1	0.974739
ECM1	0.056059	0.712179	1	0.974739
HSPH1	0.056188	0.277059	1	0.974739
KLHDC3	0.0562047	1	1	0.974739
PHLDA3	0.056295	1	1	0.622506
RNF7	0.0563446	0.536714	1	0.974739
SNRPC	0.0563913	0.0749938	1	0.974739
TCF4	0.0564186	1	1	0.974739
GBP1	0.0564292	0.00402211	1.89E-07	0.00057542
RHEB	0.0564553	0.450241	1	0.974739
CALM3	0.0566464	0.718442	1	0.974739
PPIF	0.0568277	1	1	0.974739
SMS	0.0569583	1	1	0.974739
KEAP1	0.0570114	1	1	0.974739
ARHGAP35	0.0570392	0.152007	1	0.974739
CAPZA1	0.0572404	0.0977601	1	0.974739
TIMMDC1	0.0572985	0.260063	0.718709	0.770974
EFNA1	0.0573236	0.398982	1	0.974739
ALDH9A1	0.0574755	0.601633	1	0.974739
TXNDC12	0.0574847	1	1	0.974739
UBE2L6	0.0576961	1	1	0.974739
SEC31A	0.0577252	0.00263855	0.190414	0.916497
SEPN1	0.0577602	1	1	0.974739
HMG20B	0.0577824	0.486907	1	0.974739
SNX9	0.057818	0.550019	1	0.974739
GPAA1	0.0579203	0.228034	0.0358274	0.427448
NREP	0.0579308	1	1	0.974739
FAM120A	0.0582979	1	1	0.974739
FHOD1	0.0583569	1	1	0.974739
RAB22A	0.0586467	0.487256	1	0.974739
COL4A2	0.0593062	0.611588	1	0.974739
NBR1	0.0594038	0.276459	1	0.974739
AHCY	0.0596246	1	1	0.974739
ATOX1	0.0598767	0.510271	1	0.974739
PDCD10	0.0599208	1	1	0.974739
NIPAL2	0.0605289	0.768539	0.0185075	0.476488
C9orf16	0.0605819	1	0.749884	0.974739
SPIN1	0.0605825	1	1	0.974739
PRPF19	0.060585	1	1	0.974739
NDUFA10	0.0606255	0.659497	0.131414	0.668747
CETN2	0.060937	1	1	0.974739
NET1	0.06098	0.716204	1	0.974739
EHBP1L1	0.0611416	1	1	0.974739
SPTLC2	0.0611686	0.0742241	1	0.974739
SF3B5	0.0614002	1	1	0.974739
ETF1	0.0614039	0.657389	1	0.974739
MGAT4A	0.0614617	0.0789564	1	0.854271
ZMIZ1	0.0614906	1	1	0.974739
FBXL5	0.0617645	0.844365	1	0.974739
ALG10	0.0619505	1		0.28457
WBP11	0.0620142	1	1	0.974739
IRX3	0.0620623	0.229305	1	0.668153
PSMB6	0.0621182	0.830461	1	0.974739
EWSR1	0.0623074	1	1	0.974739
WWTR1	0.0623208	0.0619818	1	0.974739
LGALS3BP	0.0624949	1	0.432012	0.974739
GJA1	0.0625119	0.00120458	0.00796684	0.0355446
B4GALT1	0.0625597	0.109365	0.333666	0.887746
ASNA1	0.0626592	1	0.483372	0.86015
TIA1	0.0627149	0.944868	1	0.974739
TMEM119	0.0630154	1	1	0.974739
OXA1L	0.0631981	1	1	0.974739
XPO1	0.0632361	0.302241	1	0.974739
VKORC1	0.0632693	1	1	0.974739
DCAF6	0.063424	0.797974	1	0.751499
SEC16A	0.0634241	0.282606	1	0.974739
NDUFB5	0.0634612	0.765015	1	0.974739
VDAC2	0.0635006	0.399258	1	0.974739
HUWE1	0.0635011	0.0770043	1	0.974739
MUC5B	0.0636172	1		0.208713
RBM8A	0.0641157	1	1	0.974739
FBN1	0.0642645	0.0161671	0.0594438	0.703461
PRKAR2A	0.0643109	1	1	0.974739
RGL2	0.064573	0.286253	0.124257	0.770974
MTHFD2	0.0646252	0.844365	1	0.974739
VPS35	0.0646663	1	1	0.974739
C1QC	0.0647891	1	1	0.974739
C15orf48	0.0648689	0.740849	1	0.877158
VAMP8	0.0650486	0.543694	1	0.778427
BTG1	0.0650949	1	1	0.974739
FAM208B	0.0654711	0.120877	1	0.974739
TFDP1	0.0657681	0.442097	1	0.600491
DHX30	0.0660994	1	1	0.974739
CD276	0.0661314	1	1	0.974739
TMEM259	0.0663737	1	1	0.974739
HS6ST1	0.0664038	1	1	0.974739
RHPN1	0.0664554	0.348147	0.957966	0.913394
PLXND1	0.0665866	1	0.79107	0.974739
C19orf53	0.0666027	0.773826	1	0.974739
PLEKHO1	0.0666028	1	1	0.974739
PIM3	0.0667252	0.26618	1	0.974739
USP8	0.066864	0.490285	1	0.974739
NBPF14	0.0669401	0.0961943	1	0.974739
HEG1	0.0670033	0.130891	0.646368	0.974739
CCDC6	0.0671297	0.0385157	0.788908	0.974739
ERBB2IP	0.0671464	0.13072	0.795651	0.974739
STAU1	0.0672822	1	1	0.974739
BCLAF1	0.0673383	0.165075	0.805462	0.565811
PNPLA4	0.0675514	0.461762	1	0.974739
LTBP2	0.0676134	0.0238264	0.270625	0.126362
NACC1	0.0676447	1	1	0.974739
CYSTM1	0.0677409	0.0765273	1	0.974739
SEMA3F	0.0678966	0.127082	0.201635	0.299695
C20orf24	0.0679645	0.0229646	1	0.974739
FUCA2	0.0685652	0.371009	1	0.504978
ATP9A	0.0686481	0.239947	1	0.974739
GSDMB	0.0686522	1	1	0.974739
PRLR	0.0688472	0.959432	1	0.974739
MDH2	0.0691451	1	1	0.974739
CCL5	0.0693526	1	0.389595	0.390648
VPS4B	0.069357	0.000986969	0.0808792	0.854271
2023-09-11	0.0694617	0.062905	1	0.974739
PCMTD1	0.0695268	1	1	0.974739
AAMP	0.0696906	0.568686	1	0.974739
CD55	0.0699718	2.24E-06	0.00102529	0.229548
GOSR1	0.0700402	1	1	0.974739
PAM	0.0701018	0.0770043	1	0.974739
RBMS1	0.0703286	0.059016	0.331298	0.892716
LIMA1	0.0703458	0.00997432	1	0.974739
SAA1	0.070434	0.121478	1.11E-05	0.022619
PROM1	0.0707023	0.33994	0.853026	0.959537
TMEM181	0.0710232	0.65867	1	0.974739
CLK1	0.0710663	1	1	0.974739
RAD9A	0.071136	1	0.186962	0.974739
CBFB	0.0712817	1	1	0.974739
ISOC2	0.0713466	1	1	0.974739
RNF2	0.0714351	1	1	0.974739
ETNK2	0.0714524	0.0631055	1	0.228185
MTCH2	0.071531	1	1	0.974739
ATP6V1C1	0.0717422	0.895285	1	0.974739
CBX5	0.0719223	0.332949	0.349869	0.798763
NUBP2	0.0719827	1	1	0.974739
CFB	0.0719993	1	1	0.974739
OSTC	0.0723314	0.319358	1	0.974739
UACA	0.072353	0.626498	0.787495	0.787589
IDS	0.0724521	0.243844	1	0.974739
ATP6V0E1	0.0724751	1	1	0.974739
HES1	0.0724913	1	1	0.974739
SERPINB6	0.0726799	1	1	0.974739
OGDH	0.0727535	0.570909	1	0.974739
EIF3A	0.0728619	1	1	0.974739
TMEM135	0.0729653	0.242279	0.0423541	0.329374
RARS	0.0730472	0.652425	1	0.974739
ACTA2	0.0730853	0.563138	1	0.974739
EHD2	0.0730977	1	1	0.974739
MRPL51	0.0731107	0.324846	1	0.974739
ST14	0.0731703	1	1	0.974739
TARS	0.0731897	0.0703501	1	0.974739
LTF	0.0732815	1	1	0.974739
GSR	0.0732927	0.773516	1	0.974739
ATM	0.0733164	0.157625	1	0.974739
MEX3D	0.0733411	0.616312	1	0.622506
SHROOM1	0.0734676	0.379756	0.853404	0.392422
ATXN10	0.0735256	0.0983958	1	0.974739
VPS28	0.0736155	1	0.647563	0.974739
ANO1	0.0739126	0.0254082	0.324556	0.357522
DEGS2	0.0739143	1	0.250016	0.974739
CMTM6	0.0739152	0.0897165	1	0.974739
ALDH4A1	0.0740576	1		0.974739
RHBDD2	0.074082	0.675111	0.27365	0.886736
ARPC4	0.0741327	0.370086	0.437854	0.95136
ELL2	0.0741865	1	1	0.974739
RNF11	0.0741911	0.939364	1	0.974739
ACLY	0.0742584	0.0381021	1	0.844035
C1QBP	0.0743225	1	1	0.854271
C1orf198	0.0743875	0.00267174	1	0.974739
TLE3	0.0744263	1	1	0.974739
MTPN	0.0744422	1	1	0.852932
SELK	0.0744933	0.060276	1	0.559183
IPO7	0.0746893	0.242071	1	0.974739
SMARCE1	0.0748451	1	1	0.974739
SIVA1	0.0751124	1	1	0.974739
RGS1	0.0751131	0.244618	0.0171194	0.72564
ANXA6	0.0754112	1	1	0.974739
NDUFA8	0.0754411	0.377757	1	0.974739
SEC24D	0.0755158	1	1	0.974739
KDSR	0.0755677	0.353155	1	0.974739
TSTA3	0.0755891	1	1	0.974739
GNPAT	0.0756257	0.813831	1	0.974739
ACP5	0.075636	1	1	0.974739
SCNN1A	0.0757934	1	1	0.974739
IER2	0.0759498	1	1	0.974739
HTATSF1	0.0760459	0.756286	1	0.809519
SF3B1	0.0760698	1	1	0.974739
UAP1	0.0763201	1	1	0.974739
PPP3CA	0.0763387	0.0103049	0.649183	0.974739
ITGB6	0.0764967	0.127082	0.759868	0.974739
RTCB	0.0765956	1	1	0.974739
VPS25	0.0767249	1	1	0.974739
TSC22D1	0.0768641	0.246416	1	0.974739
CREBZF	0.0768921	0.47208	1	0.597685
ATP5I	0.0769109	0.386464	1	0.974739
SNX6	0.0769478	0.854786	1	0.974739
C19orf70	0.0769654	0.782392	0.610819	0.974739
MBNL1	0.0774429	0.138655	1	0.974739
PCMT1	0.0775381	0.0104056	1	0.974739
SRM	0.0775541	1	1	0.974739
UBAP2L	0.0776772	0.969628	1	0.974739
UBXN4	0.0778144	0.502393	1	0.974739
CAT	0.0778145	1	1	0.974739
ALCAM	0.0780949	0.436947	1	0.974739
LRRC10B	0.0780973	1		0.441211
FAM168B	0.0782677	0.0720653	1	0.974739
DNAJB11	0.0783066	1	1	0.974739
LCP1	0.0784786	1	1	0.476488
MAN1A1	0.0785066	0.0098542	1	0.570221
RANBP1	0.07855	1	1	0.974739
TRMT112	0.0786335	0.317256	1	0.974739
FUBP1	0.078649	0.933442	1	0.974739
COMMD3	0.0790103	0.436947	1	0.974739
CTPS2	0.0791015	0.0911213	0.818698	0.439165
NDUFAB1	0.0791215	0.570856	1	0.974739
NME3	0.079216	1	1	0.974739
UGGT1	0.079297	0.103462	0.612684	0.957319
TSC22D2	0.0795397	1	1	0.974739
CDK12	0.0795457	0.770568	1	0.974739
DNM2	0.0796001	1	1	0.974739
CHMP5	0.0797618	1	1	0.974739
BRK1	0.079797	0.450241	1	0.974739
EIF4EBP2	0.0798141	1	1	0.974739
ARHGAP21	0.0800457	1	1	0.974739
EID2	0.0802239	1	1	0.974739
ZDHHC12	0.0803604	0.3184	1	0.974739
RWDD1	0.0805038	0.246884	1	0.974739
MCM4	0.0805655	1	1	0.974739
NUDT16L1	0.0809339	0.913829	1	0.974739
RDH10	0.0809511	0.0688969	0.00265514	0.0735138
IFI44L	0.0811834	1	1	0.974739
RRM1	0.0812307	0.182091	1	0.486696
AKAP9	0.0813984	0.612609	1	0.974739
C14orf166	0.0815375	0.463513	1	0.974739
CDK2AP1	0.0815599	0.442711	1	0.974739
BZW2	0.0818421	0.229999	1	0.923284
UBE4A	0.0818448	1	1	0.974739
PSMD10	0.0818512	0.18814	1	0.974739
MANF	0.0818772	0.873815	1	0.974739
NDUFV2	0.0820442	1	1	0.974739
NDUFC1	0.0820444	0.639302	1	0.974739
SCOC	0.0821523	0.804926	1	0.974739
CASC4	0.0822479	1	1	0.974739
PSMD4	0.0822667	1	1	0.709556
TBX3	0.0823671	0.170953	1	0.974739
FCGRT	0.0826996	1	1	0.974739
PI4KA	0.0827724	1	1	0.974739
MRPL12	0.0828137	1	0.167212	0.974739
HN1L	0.0829507	0.0945687	1	0.974739
ECI2	0.083138	0.100162	1	0.208713
PSME4	0.0831941	0.816867	1	0.974739
MFGE8	0.0834281	1	0.500215	0.974739
UBE2B	0.0834674	1	1	0.974739
MAPK1IP1L	0.0836076	0.0566447	1	0.974739
IGF2	0.0838844	1	0.0731424	0.847978
HMGB2	0.0838985	1	1	0.974739
PBXIP1	0.0839132	1	1	0.974739
SYT7	0.0842736	1	1	0.974739
SNX27	0.0843791	1	1	0.974739
TOMM40	0.0845214	1	1	0.974739
RBX1	0.0847253	0.293558	1	0.974739
ARHGDIA	0.0848932	1	1	0.974739
PIP	0.084991	0.683319	1	0.311892
PRKCD	0.0850219	1	1	0.974739
NANS	0.08556	1	1	0.974739
SLC50A1	0.0856594	1	1	0.974739
KCTD3	0.0857717	1	1	0.974739
NCCRP1	0.0864194	1	1	0.974739
PTPN11	0.0864458	1	1	0.974739
ANAPC16	0.0866291	1	1	0.974739
WDR18	0.0866483	1	1	0.686112
PSMB8	0.0866551	1	1	0.974739
LSS	0.0867775	0.286148	1	0.974739
CTSH	0.0868226	1	1	0.974739
PNMT	0.0868898	0.0883966	0.625773	0.0305529
CKAP4	0.0871224	0.0766747	1	0.974739
CLUH	0.087286	1	0.812162	0.974739
SCP2	0.0874373	0.914437	1	0.974739
SLC35A4	0.0875877	1	1	0.974739
TCEAL3	0.087618	0.331764	1	0.974739
ANKRD11	0.0879472	1	1	0.974739
PDCD6	0.0880145	1	1	0.974739
SEC63	0.088024	0.431691	1	0.974739
ANKRD10	0.0880893	1	1	0.974739
ANK3	0.0885088	0.261752	1	0.974739
TSN	0.0887172	1	1	0.974739
ATP6V1D	0.0891703	0.637476	1	0.974739
SELENBP1	0.0893733	0.764456	1	0.974739
COPE	0.0895406	0.632852	0.0627066	0.974739
BSPRY	0.0896671	1	1	0.974739
C1QB	0.0896801	1	0.250016	0.655085
CHMP2A	0.0897785	0.819599	1	0.974739
PITX1	0.0899202	0.226036	0.00224831	0.348315
FXR1	0.0899298	0.135587	1	0.809656
LAMTOR2	0.0899855	1	1	0.974739
CD93	0.0903009	1	1	0.974739
GGT7	0.090341	0.680316	1	0.974739
PPCS	0.0903906	0.659497	1	0.974739
MYO5A	0.0904619	0.0376707	0.0747714	0.782264
ANKH	0.0906074	0.00193269	0.134242	0.809656
ARID1A	0.0906095	1	1	0.974739
YY1	0.0907302	1	1	0.974739
GOT2	0.0908514	1	1	0.974739
VWF	0.0908856	0.165958	0.00606092	0.573465
MAX	0.090903	0.0986519	1	0.974739
PET100	0.0911562	0.565182	0.846349	0.974739
MFSD1	0.0911749	0.0426652	1	0.974739
TOMM22	0.0912866	1	1	0.974739
RAB3GAP1	0.0913291	1	1	0.974739
TRIP11	0.0914125	0.863726	1	0.223509
SH3GL1	0.0914377	1	1	0.974739
MGEA5	0.0914922	1	1	0.974739
SAMHD1	0.0915336	0.554579	1	0.974739
MYO1C	0.0916445	1	0.0298316	0.974739
CLIC4	0.0916564	0.218119	1	0.974739
TNRC18	0.091729	1	1	0.974739
IKZF3	0.0918359	0.350555	1	0.974739
ALYREF	0.0919203	1	1	0.974739
SNX1	0.0919936	0.782392	1	0.974739
HBS1L	0.0923009	0.36982	1	0.974739
UFC1	0.0923643	1	1	0.974739
PRKDC	0.0926907	0.0576917	1	0.699358
PDLIM5	0.0928094	1	1	0.974739
RBM26	0.0928424	1	1	0.974739
ASPN	0.0929049	1.72E-05	1.19E-10	7.06E-07
FADS2	0.0931033	0.606499	0.360359	0.271908
CDKN1B	0.0932616	1	1	0.974739
MAP7D1	0.0934973	1	1	0.974739
HTRA3	0.0936393	1	1	0.974739
RAB3D	0.0936407	0.813959	1	0.847266
PPAP2C	0.0937427	1	1	0.974739
U2SURP	0.0938569	0.0862416	0.795651	0.974739
DNM1L	0.0940367	0.466408	1	0.891785
EPHX1	0.0940381	1	1	0.974739
TARDBP	0.0940512	1	1	0.974739
ATP5J2	0.0942662	0.984963	1	0.974739
FBXW4	0.0943465	1	1	0.974739
CD14	0.094422	1	1	0.974739
AFF4	0.0945416	1	1	0.974739
ACSL3	0.0946794	0.318923	1	0.974739
GIPC1	0.0948079	1	1	0.974739
UBE2A	0.0950454	0.910154	1	0.974739
CNDP2	0.0951898	0.323206	1	0.974739
ATP6V0E2	0.0952856	1	1	0.974739
TAF7	0.095721	1	1	0.974739
R3HDM4	0.0957287	1	1	0.974739
MYH11	0.0961941	0.0754109	0.00769594	0.242873
HADH	0.0963648	0.248214	0.00263861	0.126052
PAWR	0.0963805	1	1	0.974739
MCM3AP	0.0965306	1	1	0.918156
NTN4	0.0966483	0.30352	1	0.974739
SUMO1	0.0966762	0.433746	1	0.974739
BTG2	0.096831	1	1	0.974739
SERTAD3	0.0968836	0.54331	1	0.974739
TUBA1C	0.0972564	0.919214	1	0.974739
ALDH7A1	0.0973444	0.404974	1	0.66455
SLBP	0.0973992	0.563086	1	0.974739
TTYH3	0.0976606	1	1	0.974739
NPNT	0.0976834	0.377757	1	0.809656
CDK16	0.0977747	1	1	0.974739
TOP2A	0.0979854	0.326717	1	0.419037
TRAF4	0.0980382	1	1	0.974739
SLC35B2	0.0980488	1	1	0.974739
FZD1	0.0982544	0.0222679	1	0.974739
PIM2	0.0983986	1	1	0.974739
SUCLG2	0.0984022	1	1	0.974739
IRF1	0.0984952	1	0.647563	0.632067
SAMD1	0.0986732	0.554579	1	0.974739
SLC35A2	0.0990429	0.913131	0.48023	0.173541
TIAL1	0.0990866	0.971232	1	0.974739
SSH3	0.0991547	1	1	0.974739
SFT2D1	0.0991847	1	1	0.974739
DUSP16	0.0992883	1	1	0.409739
EXOC5	0.0994596	0.189802	1	0.835447
TMEM109	0.0995791	1	1	0.974739
CLNS1A	0.0995978	1	1	0.974739
CAB39	0.0996338	0.51161	0.664759	0.974739
CD52	0.0996685	1	1	0.974739
FHL2	0.0997499	0.0457538	1	0.974739
TOR1AIP1	0.0997697	1	1	0.974739
TMEM248	0.0999109	0.497468	1	0.974739
THOC7	0.0999365	1	1	0.974739
CUEDC2	0.0999663	0.347105	1	0.974739
PFKL	0.099984	1	1	0.974739
CLPTM1L	0.100081	0.129008	1	0.861327
COX14	0.100554	1	1	0.974739
CYBB	0.100644	0.148224	0.205937	0.659993
CCND2	0.100698	1	1	0.974739
PUM2	0.100964	0.54325	1	0.633617
VPS29	0.101349	0.0434442	1	0.974739
TIMM10	0.101503	1	1	0.974739
TSG101	0.101668	0.71662	1	0.974739
PSMB7	0.101786	1	1	0.974739
RAB32	0.101789	0.234836	1	0.974739
DEK	0.102057	0.810481	1	0.974739
PLIN3	0.102206	1	1	0.974739
GADD45GIP1	0.102334	1	0.0327226	0.476488
PAIP2	0.102509	0.794045	1	0.974739
SLC12A2	0.102735	0.308181	1	0.357522
ABRACL	0.102844	1	1	0.974739
VPS26B	0.102906	1	1	0.974739
DCAF4	0.10294	1	1	0.974739
UBE2L3	0.102991	1	1	0.974739
SETD5	0.103212	1	1	0.974739
SLC25A24	0.10328	1	1	0.974739
CEBPB	0.103622	0.902145	1	0.974739
ERP29	0.103882	0.863801	1	0.95427
PTBP3	0.103914	0.027364	1	0.974739
UPF1	0.104238	1	1	0.974739
TIMM50	0.104276	1	1	0.974739
DHRSX	0.104277	1	1	0.974739
WWP1	0.104351	1	1	0.974739
OSBPL8	0.104716	1	0.405049	0.606938
LEPROT	0.104764	0.43797	1	0.78182
MAF	0.104879	0.0780596	0.0957807	0.509918
DICER1	0.105161	0.754992	1	0.974739
KXD1	0.105296	1	1	0.974739
SCPEP1	0.105319	1	1	0.622506
AIM1	0.105423	1	1	0.974739
OCIAD2	0.105469	1	1	0.974739
MLLT4	0.105477	1	1	0.974739
UFD1L	0.105895	0.691852	1	0.974739
SNRPD2	0.105946	1	1	0.974739
DCAF5	0.106038	0.0801019	1	0.974739
DHCR7	0.106071	1	1	0.974739
NDUFA7	0.106519	0.294893	1	0.974739
KPNA4	0.107058	0.297465	1	0.974739
YIPF6	0.10739	1	1	0.974739
PPIL1	0.107712	1		0.48092
USP47	0.107906	1	1	0.974739
RRP36	0.108	1	1	0.974739
ARFIP2	0.108136	1	1	0.974739
PPP2CB	0.108147	0.158879	1	0.54311
FAT1	0.108154	0.27229	1	0.974739
NBPF10	0.108241	0.0738267	0.99441	0.974739
GOLPH3L	0.108474	0.435726	1	0.974739
MRPS21	0.10887	1	1	0.974739
VEGFA	0.108888	1	1	0.974739
URI1	0.108897	1	1	0.974739
PARP10	0.109281	1	1	0.974739
KRT10	0.109506	0.249562	1	0.974739
PRDX5	0.109743	1	1	0.974739
CWC15	0.109914	1	1	0.974739
CGGBP1	0.110072	0.216416	1	0.974739
SRPRB	0.110138	1	1	0.974739
PTP4A1	0.11026	0.211272	1	0.974739
ANO6	0.110278	0.914978	1	0.974739
PDE4DIP	0.110354	1	1	0.974739
PARP9	0.110355	0.103045	1	0.974739
NDUFS6	0.110463	1	0.249252	0.974739
RANBP2	0.110669	0.116253	1	0.974739
CLIC6	0.11095	0.259133	1	0.974739
ITGB1BP1	0.110975	0.0780596	1	0.974739
SRCIN1	0.111142	1	1	0.974739
UGCG	0.11123	0.914978	1	0.974739
UBE2K	0.111422	1	1	0.974739
ATN1	0.111496	1	1	0.974739
ADAM10	0.111836	0.0379694	1	0.974739
SVIP	0.111973	0.324199	1	0.974739
SLC7A2	0.112144	0.251997	1	0.974739
CCNB1	0.112901	0.109365	1	0.92746
TEX264	0.113067	1	1	0.634955
CDK2	0.113137	0.0784038	1	0.967499
FZD6	0.113271	1	1	0.974739
ZRANB2	0.113554	0.730619	1	0.974739
BRI3	0.113588	0.489237	0.116634	0.250693
CLPP	0.113654	0.0388287	1	0.974739
IVNS1ABP	0.113736	0.578602	1	0.974739
POLR2G	0.113754	0.898917	1	0.974739
DYNC1LI2	0.113757	1	1	0.974739
GBAS	0.113809	0.803095	1	0.274046
TMEM106C	0.113854	1	1	0.974739
RNF114	0.113911	0.391741	1	0.974739
ETFA	0.114093	0.150001	1	0.974739
TPRA1	0.114259	1	1	0.974739
CCNL1	0.114386	0.931894	1	0.974739
ABI1	0.114425	1	1	0.974739
NPTN	0.114563	1	1	0.974739
B4GALT3	0.114637	1	1	0.974739
CSNK1G2	0.114679	0.495846	1	0.974739
FASTK	0.114725	1	1	0.974739
BCAS4	0.114793	0.689349	1	0.974739
HIATL1	0.114966	1	1	0.974739
LAMA2	0.114968	0.369087	0.124257	0.72564
CRACR2B	0.115048	1	0.555442	0.613721
GAK	0.115251	1	1	0.974739
SH3GLB1	0.115297	0.477665	1	0.974739
TXNL1	0.115573	0.554362	1	0.974739
RNF4	0.116059	1	1	0.974739
SLC35C2	0.116186	1	1	0.974739
ABCD3	0.116221	0.632745	1	0.974739
NAT8L	0.11623	1	1	0.974739
PPM1A	0.116259	0.949638	1	0.974739
GPC4	0.116552	1	1	0.974739
INTS1	0.116647	0.808134	1	0.974739
WDR61	0.116683	1	1	0.974739
SLC44A1	0.116856	1	1	0.974739
ALKBH7	0.117047	0.131415	0.149823	0.974739
RAB31	0.117099	0.346873	0.15625	0.603458
RBM5	0.117111	1	1	0.974739
ITGB4	0.117228	0.290788	0.795651	0.41658
LAMTOR4	0.117458	1	1	0.974739
OGT	0.117592	0.513989	1	0.974739
UBXN6	0.117791	1	0.0983237	0.974739
PDPN	0.117918	0.44564	0.0157012	0.29389
CKS1B	0.118015	0.103722	1	0.974739
SLC35E1	0.118211	1	1	0.974739
SNX17	0.118316	1	1	0.974739
DCUN1D1	0.118518	0.852682	1	0.974739
NARS	0.118637	1	1	0.959537
GCSH	0.118744	0.142656	1	0.887746
NDRG1	0.118801	1	1	0.974739
NDUFB2	0.118935	0.226036	1	0.974739
PHB	0.118982	1	1	0.974739
MMP13	0.119109	0.0328617	2.23E-06	0.00290722
POLD2	0.119252	0.247157	1	0.857271
DPM1	0.119399	0.56577	1	0.840672
AXIN1	0.119564	1	1	0.974739
EIF2AK2	0.119699	0.892192	1	0.974739
ITIH2	0.119862	0.0616462	0.000265366	0.0159023
PLOD1	0.119902	1	1	0.974739
CMTM4	0.120034	1	1	0.974739
SNRNP70	0.120171	1	1	0.974739
KDM5B	0.120198	1	1	0.974739
ECI1	0.120327	0.31545	1	0.974739
PSMA3	0.120329	1	1	0.974739
POGK	0.120337	1	1	0.974739
SNCG	0.120363	0.675158	1	0.974739
N4BP2L2	0.120364	0.244618	0.857118	0.974739
TMED4	0.120418	1	1	0.974739
ADNP	0.120684	1	1	0.974739
LIMCH1	0.120836	1	1	0.974739
TTC3	0.120939	0.547521	1	0.974739
ITFG3	0.121129	1	1	0.974739
UBE2D2	0.121141	1	1	0.974739
UBE2Q1	0.121313	0.0784038	1	0.974739
SHKBP1	0.121426	1		0.974739
ARPC1A	0.121518	1	1	0.974739
TMEM219	0.121574	0.969956	1	0.974739
SARNP	0.121872	0.907653	1	0.974739
ZFR	0.121999	0.955732	1	0.974739
CNP	0.122291	1	1	0.974739
ZNF146	0.122325	1	1	0.974739
FAP	0.122395	0.0443859	0.103718	0.191835
TRABD	0.122421	1	1	0.974739
SLC27A4	0.122479	1		0.974739
NUDCD3	0.122626	1	1	0.974739
POLE3	0.122627	1	1	0.974739
MRPL28	0.122682	1	1	0.974739
NPIPB3	0.122997	0.803095	1	0.407352
TJP2	0.123078	1	1	0.974739
SUPT6H	0.123258	1	1	0.974739
PXDN	0.123336	1	1	0.974739
CDC16	0.123408	1	1	0.974739
DAP3	0.123602	1	1	0.974739
SMARCA5	0.123741	0.25106	1	0.974739
RNF141	0.123784	1	1	0.974739
DPY30	0.123789	0.742843	1	0.974739
HYAL2	0.123946	1	1	0.974739
SUSD3	0.12402	0.0672078	0.741014	0.809519
GSE1	0.124169	1	1	0.974739
GSDMD	0.124267	1	1	0.798763
MRPS25	0.124378	0.324933	1	0.974739
[truncated: 6,450 more rows]

## Sheet: Figure 3C
Figure 3C: GO enrichment analysis on Acute Kidney Injury (AKI) study using 10X Visium. P-values are one-sided Fisher's exact test adjusted by FDR. (Part of Supplementary Data 7)
Data source is from Supplementary Data 7

## Sheet: Figure 3D
Figure 3D: List of kidney SVG
IGLC3
UMOD
IGLC2
JCHAIN
IGLC1
LTF
IGHA2
MT1G
ALDOB
MALAT1
IGHM
UGT2B7
IGHG2
SLC13A3
PTH1R
IGHG3
IGKC
FN1
LRP2
OLFM4
DEFB1
SPINK1
ANPEP
SLC12A3
RASSF4
APOE
MUC1
GPX3
MTRNR2L12
PODXL
MMP7
LCN2
SLC34A1
ASS1
NEAT1
POSTN
C1QA
SLPI
PTGDS
SLC22A12
ATP1B1
PLCG2
IGHA1
NAT8
NDUFV1
IGHG1
SLC5A12
KL
CLTRN
ALB
BBOX1
GATM
CFI
ENPEP
HLA-DPA1
AQP2
RPL23A
TACSTD2
RNF213
FAM151A
CCL2
PEPD
RPS25
RPL38
C1QB
RPS10
SLC5A2
SMIM24
MT1H
SERPINA3
LYZ
RPL27
RPL36A
SLC6A19
GDA
SLC16A9
COX6C
SAA1
CLU
C3
ITGB6
CCN2
KCNJ15
SLC12A1
RPS21
SLC4A4
VMP1
BHMT
CFB
IGFBP5
BHMT2
SDC1
TPP1
MME
S100A2
RPL23
SLC47A2
RPL37
KRT19
KHK
CXCL14
THY1
PDZK1IP1
MT1F
PRODH2
FXYD4
TMEM176B
MGST3
METTL7A
PIGR
AQP1
HADH
SUCLG1
ACSM2A
NPHS2
SLC22A6
STAB1
CUBN
HTRA1
JUND
TAGLN
ECHS1
SLC3A1
IFI30
SLC25A5
GAS5
CDH16
SNHG5
PAX8
BTF3
RPL24
EGFL7
ACTA2
CRIP1
OST4
COL1A2
SHMT1
FAU
IGFBP2
COX6B1
C12orf57
CRYAB
TRMT112
RPL31
CA2
ROMO1
TRBC2
IFI27
C1QC
PRSS23
NAP1L1
GRN
SLC22A8
CCDC80
COL1A1
PGRMC1
GHITM
ACSM2B
CLIC5
RPL30
RPS26
MIOX
KRT18
COX7A2
GALNT11
COMMD6
HSPE1
IVNS1ABP
TYMP
RPL37A
MZB1
VIM
COL3A1
THBS2
RHOB
RGS5
SLC13A1
TGFBR2
STAT1
SOD2
NPNT
KRT8
CMBL
RBX1
AMACR
CTSA
FCGR3A
ATP5F1C
NDUFA1
AK4
ATP6V0B
RASD1
LAPTM5
SLC7A8
TAPBP
NOX4
AOC1
ATP5MC3
CNDP2
RPL34
TPM2
PLTP
HIGD2A
COX7B
EEF1B2
FAM20A
APOC1
SPP1
HLA-DQB1
SRSF2
SBNO2
SERPINF1
ADAMTS9-AS1
UNC5CL
CCNL2
EMC10
SFRP1
FCGRT
C7
CTSH
S100A4
GTF2I
STAT2
SPG7
RPS29
CKB
CTSC
ANK2
TGM2
WDR6
IDH2
ATP5PO
C4orf3
HNRNPH1
TIMP3
GSN
TMA7
CYB5A
ATP5F1D
FXYD2
RABAC1
HLA-DMB
LAMB2
CDC42
ATP5MPL
PCSK1N
NDUFB1
CLDN2
PLXNB1
TOMM7
MRFAP1
CGNL1
PAH
PDZK1
AMN
CYCS
CALD1
RPL10A
RPL26
ARHGDIB
UQCRQ
PCK1
PSME2
INTS1
RPS24
YWHAQ
COX6A1
ATP5PB
CD99
CIB1
XRCC6
CAPZB
MGST1
SCAND1
MRPL41
RAB11FIP3
OGDHL
THBS1
GUK1
UQCRC1
XBP1
CA12
TNFRSF14
MUC20
ACAT1

## Sheet: Figure 3E
Figure 3E: Celltypes of slideseq2
Ablim1	9.38e-15	Fibroblasts
Actb	9.38e-15	Dendritic cells
Adgrb3	9.38e-15	Germ cells
Aldoa	9.38e-15	Neurons
Aldoc	9.38e-15	Unknown
Ank2	9.38e-15	Neurons
Anks1b	9.38e-15	Oligodendrocytes
Apod	9.38e-15	Unknown
Apoe	9.38e-15	Peritubular myoid cells
App	9.38e-15	Endothelial cells
Astn2	9.38e-15	Peritubular myoid cells
Atp1a2	9.38e-15	Pericytes
Atp1b1	9.38e-15	Neurons
Atp2a2	9.38e-15	Fibroblasts
Atp5a1	9.38e-15	Unknown
Atp5b	9.38e-15	Unknown
Atp5g3	9.38e-15	Unknown
Auts2	9.38e-15	Unknown
Cacna1a	9.38e-15	Serotonergic neurons
Cadm2	9.38e-15	Oligodendrocyte progenitor cells
Cadps2	9.38e-15	Neurons
Calb1	9.38e-15	Unknown
Calb2	9.38e-15	Leydig cells
Calm1	9.38e-15	Germ cells
Calm2	9.38e-15	Germ cells
Caln1	9.38e-15	Germ cells
Camk1d	9.38e-15	Luminal epithelial cells
Camk2b	9.38e-15	Neurons
Camk4	9.38e-15	Germ cells
Car10	9.38e-15	Photoreceptor cells
Car8	9.38e-15	Neurons
Cbln1	9.38e-15	Germ cells
Cbln3	9.38e-15	Unknown
Cdh18	9.38e-15	Germ cells
Celf4	9.38e-15	Neurons
Chgb	9.38e-15	Serotonergic neurons
Chn2	9.38e-15	Dendritic cells
Ckb	9.38e-15	Unknown
Cmss1	9.38e-15	Unknown
Cntnap2	9.38e-15	Unknown
Cox4i1	9.38e-15	Fibroblasts
Cpe	9.38e-15	Unknown
Cplx2	9.38e-15	Neurons
Cst3	9.38e-15	Dendritic cells
Dbi	9.38e-15	Unknown
Ddx5	9.38e-15	Germ cells
Dlg2	9.38e-15	Oligodendrocytes
Dlgap1	9.38e-15	Neurons
Dner	9.38e-15	Oligodendrocyte progenitor cells
Dpp6	9.38e-15	Unknown
Dynll2	9.38e-15	Germ cells
Fam107a	9.38e-15	Unknown
Fam155a	9.38e-15	Fibroblasts
Fam21	9.38e-15	NA
Fgf14	9.38e-15	Germ cells
Fth1	9.38e-15	Monocytes
Gad1	9.38e-15	Neurons
Glul	9.38e-15	Germ cells
Gnas	9.38e-15	Unknown
Gng13	9.38e-15	Unknown
Gphn	9.38e-15	Germ cells
Gpm6a	9.38e-15	Neurons
Gpm6b	9.38e-15	Oligodendrocytes
Gpr37l1	9.38e-15	Oligodendrocyte progenitor cells
Gria1	9.38e-15	Neurons
Gria4	9.38e-15	Oligodendrocyte progenitor cells
Grid2	9.38e-15	Germ cells
Grik2	9.38e-15	Fibroblasts
Grm1	9.38e-15	Purkinje neurons
Hexb	9.38e-15	Unknown
Hsp90ab1	9.38e-15	Unknown
Itm2b	9.38e-15	Podocytes
Itpr1	9.38e-15	Enteric glia cells
Kcnd2	9.38e-15	Neurons
Kcnip4	9.38e-15	Unknown
Kif1b	9.38e-15	Myocytes
Kirrel3	9.38e-15	Oligodendrocytes
Lars2	9.38e-15	Unknown
Ldhb	9.38e-15	Neurons
Lin7a	9.38e-15	Germ cells
Lrrc4c	9.38e-15	Oligodendrocyte progenitor cells
Lsamp	9.38e-15	Unknown
Magi2	9.38e-15	Oligodendrocytes
Malat1	9.38e-15	Unknown
Map1b	9.38e-15	Unknown
Mbp	9.38e-15	Oligodendrocytes
Mctp1	9.38e-15	Unknown
Mdh1	9.38e-15	Unknown
Meg3	9.38e-15	Unknown
Mobp	9.38e-15	Oligodendrocytes
Ndrg2	9.38e-15	Astrocytes
Ndrg4	9.38e-15	Neurons
Negr1	9.38e-15	Alpha cells
Nkain2	9.38e-15	Neurons
Nlgn1	9.38e-15	Unknown
Nrep	9.38e-15	Unknown
Nrxn1	9.38e-15	Unknown
Nrxn3	9.38e-15	Neurons
Nsg1	9.38e-15	Purkinje neurons
Ntm	9.38e-15	Astrocytes
Ntrk3	9.38e-15	Oligodendrocyte progenitor cells
Olfm1	9.38e-15	Neurons
Olfm3	9.38e-15	Podocytes
Pcdh9	9.38e-15	Unknown
Pclo	9.38e-15	Neurons
Pcp2	9.38e-15	Germ cells
Pcp4	9.38e-15	Myoepithelial cells
Pde4b	9.38e-15	Oligodendrocyte progenitor cells
Pla2g7	9.38e-15	Monocytes
Plcb4	9.38e-15	Endothelial cells
Plp1	9.38e-15	Oligodendrocytes
Ppp1r17	9.38e-15	Unknown
Ppp3ca	9.38e-15	Germ cells
Prkcb	9.38e-15	B cells
Prkg1	9.38e-15	Germ cells
Ptgds	9.38e-15	Peritubular myoid cells
Ptprm	9.38e-15	Endothelial cells
Pvalb	9.38e-15	T cells
Rbfox1	9.38e-15	Unknown
Rbfox3	9.38e-15	Germ cells
Rgs8	9.38e-15	Purkinje neurons
Rims1	9.38e-15	Germ cells
Rora	9.38e-15	T cells
Rtn1	9.38e-15	Unknown
Scd2	9.38e-15	Astrocytes
Scg3	9.38e-15	Alpha cells
Scn2a1	9.38e-15	Neurons
2023-09-09	9.38e-15	Oligodendrocytes
Slc1a3	9.38e-15	Astrocytes
Slc25a4	9.38e-15	Unknown
Slc4a4	9.38e-15	Astrocytes
Snap25	9.38e-15	Neurons
Snhg11	9.38e-15	Germ cells
Sparc	9.38e-15	Adipocytes
Sparcl1	9.38e-15	Unknown
Sptan1	9.38e-15	Neurons
Stmn2	9.38e-15	Unknown
Stmn3	9.38e-15	Neurons
Stxbp1	9.38e-15	Neurons
Syne1	9.38e-15	Astrocytes
Syt1	9.38e-15	Neurons
Tcf4	9.38e-15	Oligodendrocyte progenitor cells
Tenm1	9.38e-15	Neurons
Thy1	9.38e-15	Neurons
Trf	9.38e-15	Unknown
Trpm3	9.38e-15	Astrocytes
Ttc3	9.38e-15	Unknown
Ttr	9.38e-15	Alpha cells
Tuba1a	9.38e-15	Unknown
Ubb	9.38e-15	NA
Vsnl1	9.38e-15	Neurons
Zbtb20	9.38e-15	Oligodendrocyte progenitor cells
Zic1	9.38e-15	Retinal ganglion cells
Galnt13	1.85e-14	Fibroblasts
Pde10a	1.85e-14	Germ cells
Pura	2.76e-14	Germ cells
Cacnb4	3.66e-14	Neurons
Diras2	4.54e-14	Neurons
Nap1l5	5.41e-14	Unknown
Sphkap	6.28e-14	Neurons
Frmpd4	1.07e-13	Neurons
Cnp	1.15e-13	Oligodendrocytes
Map1a	1.23e-13	Unknown
Nrxn2	1.4e-13	Neurons
Kcnma1	1.91e-13	Fibroblasts
Atp2b2	3.44e-13	Neurons
Sh3gl2	3.44e-13	Unknown
Nptn	4.01e-13	Germ cells
Inadl	4.08e-13	Neurons
Pkm	4.98e-13	Neurons
Itm2c	5.29e-13	Astrocytes
Hspa8	5.42e-13	Pancreatic stellate cells
Ptprd	5.56e-13	Oligodendrocytes
Sorl1	9.89e-13	Unknown
Kif5c	1.01e-12	Unknown
Atp1a3	1.12e-12	Neurons
Serinc1	1.12e-12	Unknown
Gap43	1.18e-12	Unknown
Dmd	1.31e-12	Unknown
Macf1	1.32e-12	Astrocytes
Gria2	1.54e-12	Oligodendrocyte progenitor cells
Tagln3	1.78e-12	Unknown
Atrx	1.96e-12	Unknown
Unc13c	1.96e-12	Unknown
Kcnc1	2.34e-12	Neurons
Inpp5a	3.25e-12	Smooth muscle cells
Cadm3	4.05e-12	Neurons
Gabra6	4.19e-12	Unknown
Atp1a1	4.9e-12	Unknown
Ywhah	6.53e-12	Unknown
Rgs7bp	7.95e-12	Neurons
Fus	8.24e-12	Unknown
Mtss1	9.1e-12	Oligodendrocyte progenitor cells
Chd7	1.06e-11	Alpha cells
Klc1	1.36e-11	Neurons
Oxr1	1.51e-11	Germ cells
Arhgap5	1.53e-11	Germ cells
Dst	1.56e-11	Astrocytes
Slc25a3	1.58e-11	Adipocytes
Lrp1b	1.89e-11	Unknown
Nfib	1.99e-11	Unknown
2023-09-07	1.99e-11	Oligodendrocytes
S100b	2.59e-11	Oligodendrocytes
Cd81	3.3e-11	Pericytes
Ptprz1	3.81e-11	Oligodendrocyte progenitor cells
Ccser1	4.05e-11	Germ cells
Ank3	4.44e-11	Oligodendrocytes
Ctnnd2	4.44e-11	Unknown
Nbea	5e-11	Alpha cells
Macrod2	6e-11	B cells
Ywhae	6.06e-11	Unknown
Selm	7.08e-11	Unknown
Ncam1	7.54e-11	Oligodendrocyte progenitor cells
Camta1	7.8e-11	Germ cells
Rims2	9.27e-11	Alpha cells
Slc1a2	9.46e-11	Astrocytes
Npas3	1.11e-10	Unknown
Adcy1	1.13e-10	Alpha cells
Asph	1.19e-10	Fibroblasts
Mir6236	1.59e-10	Neurons
Gabbr1	1.69e-10	Neurons
1700020I14Rik	1.87e-10	NA
Ttyh1	2.43e-10	Unknown
Pde4d	3.43e-10	NK cells
Plcb1	3.45e-10	Neurons
Fnbp1	5e-10	Astrocytes
Ppap2b	5.48e-10	NA
Mtcl1	7.2e-10	Basal cells
Ncl	7.24e-10	Unknown
Zfp385b	7.24e-10	Photoreceptor cells
Prkce	8.89e-10	Germ cells
Gnao1	1.53e-09	Germ cells
Tspyl4	2.1e-09	Unknown
Tspan7	2.6e-09	Oligodendrocyte progenitor cells
Icmt	3.38e-09	Unknown
Mapt	3.38e-09	Neurons
Sptbn1	3.63e-09	Peritubular myoid cells
Hnrnpa2b1	3.8e-09	Unknown
Plcl1	4.1e-09	Fibroblasts
Ankrd12	4.67e-09	Unknown
Tmsb4x	5.2e-09	Unknown
Purb	5.81e-09	Myocytes
Prdx5	5.93e-09	Ependymal cells
Aplp1	5.95e-09	Oligodendrocytes
Rnf112	7.05e-09	Trigeminal neurons
Ubc	7.11e-09	NA
Qk	7.13e-09	Oligodendrocyte progenitor cells
Mal	9.26e-09	Unknown
Sec62	1.13e-08	Neurons
Neurod1	1.17e-08	Alpha cells
Gas7	1.37e-08	Neurons
Penk	1.38e-08	Germ cells
Nrg3	1.38e-08	Germ cells
Spop	1.39e-08	Fibroblasts
Kif5a	1.46e-08	Neurons
Gabrb1	1.54e-08	Neurons
Eef2	1.62e-08	T cells
Cntn1	2.24e-08	Oligodendrocyte progenitor cells
Aplp2	2.41e-08	Unknown
Reln	2.52e-08	Unknown
Frrs1l	2.64e-08	Neurons
Syt4	2.83e-08	Unknown
Clu	3.17e-08	Astrocytes
Ryr2	3.62e-08	Cardiomyocytes
Ndst3	3.94e-08	Trigeminal neurons
Dgkz	4.63e-08	NA
Frmd4a	4.79e-08	Unknown
Spock2	4.79e-08	Podocytes
Eno2	5.07e-08	Unknown
Rtn4	5.07e-08	Neurons
Ctnna2	5.33e-08	Germ cells
Pafah1b1	5.53e-08	Germ cells
Gpr158	5.53e-08	Germ cells
Cntnap5b	5.66e-08	Neurons
Calm3	6.01e-08	Germ cells
Atp5f1	6.64e-08	Neurons
Ywhaz	6.9e-08	Unknown
Rpl4	7.99e-08	Unknown
Ndufb10	8.51e-08	Unknown
Map4	9.36e-08	Fibroblasts
Cnbp	9.43e-08	Unknown
Oxct1	9.43e-08	Neurons
Dab1	9.56e-08	Unknown
Celf2	9.65e-08	Unknown
Rrp1	9.79e-08	Unknown
Tecr	1.09e-07	Germ cells
Rpl13a	1.1e-07	Unknown
Zwint	1.19e-07	Unknown
Dpp10	1.23e-07	Alpha cells
Syp	1.24e-07	Unknown
Opcml	1.52e-07	Neurons
Ahcyl1	1.66e-07	Astrocytes
Nfia	1.69e-07	Unknown
Slc24a2	1.76e-07	Oligodendrocytes
Acsbg1	1.86e-07	Germ cells
Cacna1c	1.9e-07	Germ cells
Chchd2	1.91e-07	Unknown
Clstn3	1.92e-07	Unknown
Cox5b	1.99e-07	Epithelial cells
Unc5c	2.19e-07	Unknown
Cox6a1	2.21e-07	B cells
Il1rapl1	2.41e-07	Oligodendrocyte progenitor cells
Hpcal1	2.68e-07	Basal cells
Mt1	2.74e-07	Unknown
Gabarapl1	3.01e-07	Germ cells
Pnisr	3.04e-07	Astrocytes
Atp6v1g2	3.9e-07	Neurons
Car2	4.03e-07	Unknown
Pfkm	4.49e-07	Neurons
Ndrg3	4.51e-07	Germ cells
Tspan3	4.69e-07	Podocytes
Matr3	4.69e-07	Neurons
Nav2	5.23e-07	Unknown
Arhgap26	5.72e-07	Endothelial cells
Unc80	5.72e-07	Beta cells
Otud7a	6.05e-07	Germ cells
Uqcrq	6.07e-07	Unknown
Grm4	6.25e-07	Neurons
Rab3a	6.8e-07	Neurons
Dnm1	7.4e-07	Unknown
H3f3b	7.69e-07	Unknown
Mag	7.95e-07	Oligodendrocytes
Nsf	8.24e-07	Neurons
Rock2	8.95e-07	Fibroblasts
Qdpr	9.03e-07	Oligodendrocytes
Ndufa4	9.77e-07	Basal cells
Syn2	9.99e-07	Neurons
Peg3	1.05e-06	Neurons
Tulp4	1.07e-06	Unknown
Mprip	1.08e-06	Adipocytes
Fut9	1.11e-06	Neurons
Epb4.1	1.11e-06	NA
Myo5a	1.23e-06	Fibroblasts
Map2	1.24e-06	Unknown
Eef1a2	1.34e-06	Neurons
Megf11	1.34e-06	Germ cells
Brinp1	1.64e-06	Unknown
Cox6b1	1.74e-06	Epithelial cells
Srgap3	1.75e-06	Unknown
Psap	1.76e-06	Unknown
Cldn11	1.86e-06	Oligodendrocytes
Rasgrf1	1.97e-06	Neurons
Trim2	2.39e-06	Oligodendrocytes
Ppp2r2c	2.43e-06	Germ cells
Ghitm	2.77e-06	Germ cells
Rbm39	2.85e-06	Unknown
Ywhab	2.97e-06	Neurons
Slc1a6	3.01e-06	Unknown
Atp6v1e1	3.21e-06	Neurons
Cox7b	3.24e-06	Epithelial cells
Thra	3.29e-06	Unknown
Gabra1	3.35e-06	Neurons
Snhg14	3.61e-06	Unknown
Bsg	3.62e-06	Erythroid-like and erythroid precursor cells
Hopx	4.09e-06	Gamma delta T cells
Myh10	4.48e-06	Unknown
Map7d2	4.55e-06	Germ cells
Prkar1a	5.06e-06	Neurons
Dock4	5.28e-06	Dendritic cells
Ppfia2	5.45e-06	Neurons
Grin2a	5.62e-06	Neurons
Prnp	5.65e-06	Enteric glia cells
Tmeff2	5.79e-06	Unknown
Srrm2	5.9e-06	Germ cells
Clip1	6.13e-06	Unknown
Rps5	6.2e-06	Unknown
Mycbp2	6.9e-06	Adipocytes
Mast4	7.06e-06	Ductal cells
Rnf187	7.07e-06	Germ cells
Enpp2	7.36e-06	Oligodendrocytes
Rsrp1	7.53e-06	Unknown
Rgs7	7.59e-06	Germ cells
Atp6v1a	7.93e-06	Germ cells
Garnl3	7.93e-06	Interneurons
Setbp1	7.93e-06	Unknown
Sptbn2	7.93e-06	Unknown
Luc7l3	8.15e-06	Astrocytes
Smarca2	8.24e-06	Germ cells
Specc1	8.25e-06	Erythroid-like and erythroid precursor cells
Strbp	8.87e-06	Germ cells
Serbp1	1e-05	Unknown
Timp4	1.05e-05	Hepatic stellate cells
Bex2	1.07e-05	Neurons
Cnksr2	1.2e-05	Neurons
Homer3	1.24e-05	Endothelial cells
Gnaq	1.25e-05	Endothelial cells
Tmem178	1.26e-05	Pericytes
Snrnp70	1.29e-05	Unknown
Cntn2	1.32e-05	Oligodendrocytes
Ypel3	1.37e-05	Erythroid-like and erythroid precursor cells
Lrrtm3	1.71e-05	Germ cells
Cntn6	1.72e-05	Neurons
Inpp4b	1.72e-05	Fibroblasts
Neat1	1.74e-05	Cholangiocytes
Kif1a	1.8e-05	Oligodendrocytes
Idh3b	2.07e-05	Unknown
2023-09-03	2.08e-05	Unknown
Catsperd	2.08e-05	Ependymal cells
Erc1	2.2e-05	Fibroblasts
Syt11	2.23e-05	Oligodendrocyte progenitor cells
Sdha	2.43e-05	Neurons
Ntrk2	2.5e-05	Astrocytes
Atp6v1b2	2.52e-05	Unknown
Scg5	2.59e-05	Alpha cells
Gramd1b	2.63e-05	B cells
Tenm2	2.69e-05	Basal cells
Ctnnb1	2.74e-05	Monocytes
Ociad1	2.74e-05	Fibroblasts
Ndufa13	2.76e-05	Enteroendocrine cells
Ywhag	2.8e-05	Neurons
Lhfp	2.8e-05	Pericytes
Son	3.03e-05	Unknown
Sod1	3.12e-05	Erythroid-like and erythroid precursor cells
Mapk10	3.69e-05	Unknown
Gnb1	3.88e-05	Germ cells
Rab6b	4.21e-05	Unknown
Cdc42bpa	4.21e-05	Endothelial cells
Nptx1	4.21e-05	Unknown
Cd47	4.32e-05	Oligodendrocytes
Napb	4.51e-05	Neurons
Lgi2	4.77e-05	Neurons
Pde1c	4.77e-05	Unknown
Oaz1	4.91e-05	Erythroid-like and erythroid precursor cells
Slc12a5	4.94e-05	Neurons
Cox6c	5.13e-05	Unknown
Luzp2	5.13e-05	Oligodendrocyte progenitor cells
Sepw1	5.19e-05	Interneurons
Rps14	5.29e-05	Unknown
Gstm1	5.32e-05	Epithelial cells
Id2	5.34e-05	Unknown
Chd4	5.45e-05	Unknown
Rapgef4	5.91e-05	Germ cells
Abhd16a	5.93e-05	Olfactory epithelial cells
Fkbp3	6.11e-05	Germ cells
Ppfia4	6.11e-05	Unknown
Psmc5	6.41e-05	Unknown
Ubash3b	6.42e-05	Microglia
Ncor1	6.55e-05	Germ cells
Zfpm2	6.55e-05	Unknown
Kmt2e	6.62e-05	Spermatocytes
Cplx1	6.72e-05	Neurons
Rps3	6.85e-05	Basal cells
Jph4	6.87e-05	Neurons
Lamp1	7.13e-05	Fibroblasts
Stxbp5l	7.38e-05	Neurons
Tspan5	7.5e-05	Erythroid-like and erythroid precursor cells
Hivep2	8.25e-05	Cholangiocytes
Micu3	8.25e-05	Endothelial cells
Ctsb	8.75e-05	Unknown
Nedd4l	8.75e-05	Pulmonary alveolar type II cells
Park7	9.05e-05	Langerhans cells
Mdh2	9.24e-05	Unknown
Ncdn	9.72e-05	Neurons
Gm3764	9.87e-05	NA
Ddx6	0.000102307	Unknown
Sqstm1	0.000106743	Cholangiocytes
Atp5j2	0.00010904	Erythroid-like and erythroid precursor cells
Rab2a	0.000112879	Unknown
Nucks1	0.000113375	Unknown
Cox8a	0.00011378	Unknown
Ank1	0.000117248	Erythroid-like and erythroid precursor cells
Ermn	0.000119621	Oligodendrocytes
Clstn1	0.000123306	Neurons
2023-09-08	0.000123398	Oligodendrocytes
Gabbr2	0.00012542	Neurons
Msi2	0.000130291	Germ cells
Gdi1	0.000131671	Unknown
Aqp4	0.000133813	Astrocytes
Fat2	0.000149166	Keratinocytes
Cacna1e	0.000150065	Neurons
Psip1	0.000150065	Unknown
Rtn3	0.000153468	Neurons
Camk2n1	0.000156159	Pericytes
Bsn	0.000156926	Interneurons
Ngfrap1	0.000157606	Unknown
Mlc1	0.000157989	Unknown
Cadps	0.00016017	Neurons
Slc6a1	0.000167255	Neurons
Lhx1os	0.000167562	Purkinje neurons
Hsp90b1	0.000175883	Unknown
Nefl	0.000175883	Neurons
Epb4.1l1	0.000179015	NA
Hnrnpul2	0.0001806	T memory cells
Cntn4	0.000185839	Germ cells
Fam213a	0.000188857	Fibroblasts
Rbm25	0.000196319	Unknown
Ebf1	0.000202088	Pericytes
Fam107b	0.000205425	T cells
Tpr	0.000207575	Germ cells
Clip3	0.00020772	Fibroblasts
Tuba4a	0.000213563	Unknown
Jmjd1c	0.000221569	Unknown
Grin2c	0.000225059	Astrocytes
Dtna	0.00022999	Astrocytes
Nefm	0.000245983	Unknown
Ndufa5	0.000252207	Unknown
Ina	0.000252841	Retinal ganglion cells
Chd9	0.000254222	Unknown
Tcf25	0.000258021	Spermatocytes
Ankrd11	0.000260417	Unknown
Appl2	0.000262045	Fibroblasts
Gabrb3	0.000263576	Delta cells
Gabrb2	0.000264133	Neurons
Fbxw7	0.000288931	Unknown
Atxn10	0.000296584	Germ cells
Kcna1	0.000296584	Schwann cells
Minos1	0.00029688	Alpha cells
Ldlrad4	0.00030327	B cells
Uqcrc1	0.00030327	Unknown
Fis1	0.000304199	Oligodendrocytes
Sf3b2	0.000313803	Unknown
Clta	0.000317816	Unknown
Kcnq1ot1	0.00032293	Oligodendrocytes
Tiam1	0.000323838	Salivary mucous cells
Cdc42	0.000325188	Unknown
Mybpc1	0.000325188	Unknown
Gprasp1	0.0003298	Neurons
Acot7	0.000335637	Unknown
Mdga2	0.000335772	Germ cells
Rab6a	0.000335772	Germ cells
Kctd12	0.000341532	Alpha cells
Nfix	0.000341682	Erythroid-like and erythroid precursor cells
Snrpn	0.000352432	Neurons
Kank2	0.000356647	Fibroblasts
Skp1a	0.000357849	Photoreceptor cells
Gm2694	0.000369637	NA
Id4	0.000374365	Unknown
Prr5l	0.000375902	Epithelial cells
Herc1	0.000383951	Fibroblasts
Tsc22d1	0.00038452	Endothelial cells
Bend6	0.000384979	Fibroblasts
Akap6	0.000390953	Neurons
Tnik	0.000395339	Mast cells
Ssb	0.00039765	Myocytes
Edf1	0.000399226	Epithelial cells
Etl4	0.000399712	Neurons
Clstn2	0.000399757	Unknown
Dgkg	0.000399757	Enteric neurons
Pea15a	0.000399757	Cajal-Retzius cells
Sfxn5	0.000399757	Astrocytes
Smg1	0.000409941	Unknown
Fry	0.000418457	Neurons
Slc38a1	0.000426313	Gamma delta T cells
Cerk	0.000428799	Unknown
Uqcrh	0.000428799	Unknown
Pink1	0.000433132	Unknown
Atpif1	0.000437904	Germ cells
Mbnl2	0.000440712	Oligodendrocytes
Ndufv2	0.000441721	Cardiomyocytes
Anp32a	0.000447461	Unknown
Fkbp4	0.000448675	Unknown
Syt7	0.000458608	Beta cells
Frmd5	0.000458813	Basal cells
Kif5b	0.000469595	Germ cells
Fez1	0.000482275	Oligodendrocytes
Hp1bp3	0.0004884	Spermatocytes
Elavl3	0.000495982	Unknown
Aco2	0.000511058	Basal cells
Gls	0.000517541	Unknown
Gpi1	0.000527618	Enterocytes
Hspa5	0.00054055	Unknown
Rufy3	0.000542473	Spermatocytes
Prex2	0.000546728	Endothelial cells
Rabgap1l	0.000546728	Monocytes
Vim	0.000556246	Unknown
Atp1b2	0.000559216	Astrocytes
Bod1l	0.000559349	Neurons
Luc7l2	0.000564872	Germ cells
Ckap5	0.000564945	Unknown
Dnm3	0.000612757	Neurons
Atp5c1	0.000625017	Unknown
Arl6ip1	0.000662822	Neurons
Ppig	0.000662822	Germ cells
Pcca	0.000714584	Unknown
Nmnat2	0.000718108	Neurons
Dnajc5	0.000733439	Neurons
Golga4	0.000752213	Unknown
Hint1	0.000752213	Fibroblasts
Pacsin1	0.000753926	Neurons
Arpp21	0.000755395	Myocytes
Bin1	0.000755395	Unknown
Uqcr10	0.000776199	Unknown
Hnrnpk	0.000776746	Unknown
Neurod2	0.000787228	Unknown
Rpl8	0.000788674	Unknown
Syt2	0.000788674	Purkinje neurons
Prdx2	0.000800664	Erythroid-like and erythroid precursor cells
Vdac2	0.000803806	Neurons
Ccdc88a	0.000810177	Macrophages
Pld5	0.000811561	Neurons
Ppp2ca	0.000811561	Beta cells
Prrc2c	0.000811561	Spermatocytes
Zfp521	0.000834389	Trigeminal neurons
Srcin1	0.000835989	Oligodendrocytes
Vamp2	0.000839293	Neurons
Il16	0.000866962	T memory cells
Trim9	0.000870418	Neurons
Scn8a	0.000874124	Neurons
Dock3	0.000887162	Germ cells
Akap9	0.000907791	Astrocytes
Pcm1	0.000907791	Unknown
Baz2b	0.00093309	Astrocytes
Ash1l	0.000960523	Unknown
Mapre2	0.000960523	Unknown
Plcxd3	0.00096056	Alpha cells
Pomp	0.00096758	Unknown
Spag9	0.000973396	Germ cells
Wscd2	0.000984113	Interneurons
Trim3	0.000996826	Pulmonary alveolar type I cells
Ndufc2	0.000998076	Alpha cells
Ptms	0.00101787	Adipocytes
Phyhip	0.00103453	Podocytes
Snap47	0.00104	Unknown
Pnmal2	0.00105166	Neurons
Fam168a	0.00105268	Fibroblasts
Strn3	0.00105283	Unknown
Erdr1	0.00105525	NA
Marcks	0.0010723	Oligodendrocyte progenitor cells
Kalrn	0.00110742	Fibroblasts
Celf1	0.00111162	Macrophages
Arhgef33	0.00111675	Unknown
6430548M08Rik	0.00116772	NA
Grin1	0.00118864	Neurons
Scaper	0.00118864	Germ cells
Sptb	0.00118864	Erythroid-like and erythroid precursor cells
Tubb4a	0.00118864	Unknown
Pja2	0.00119741	Unknown
Coro2b	0.00122127	Oligodendrocytes
Fxyd6	0.00122127	Neurons
Tax1bp1	0.0012311	Unknown
Sepp1	0.00125532	Endothelial cells
Cox7a2	0.0012895	Germ cells
Atp2b1	0.00130699	Unknown
Eif5	0.00131516	Germ cells
Psd3	0.00134215	Neurons
Schip1	0.00135758	Pericytes
Pik3r3	0.00136826	Endothelial cells
Ogfrl1	0.00143191	Dendritic cells
Snrk	0.00150606	Unknown
Ptprr	0.00152284	Unknown
Dclk1	0.00160232	Unknown
Laptm4a	0.00162749	Germ cells
Vdac1	0.00164948	Neurons
Bclaf1	0.00166742	B cells
1500009C09Rik	0.00167463	NA
Slc20a1	0.00167463	Unknown
Zbtb18	0.00167463	Unknown
Kcnj3	0.00167761	Neurons
Tubb5	0.0016833	Unknown
Smc3	0.00168618	Germ cells
Ppp3cb	0.00170319	Fibroblasts
Fam63b	0.00171352	Bergmann glia
Apba1	0.00172115	Neurons
Mapk8ip1	0.00172115	Germ cells
Ptn	0.00172115	Unknown
Camkk2	0.00174123	Unknown
Kif21a	0.00174123	Neurons
H1f0	0.00178947	Erythroid-like and erythroid precursor cells
Ndufs2	0.00189134	Neurons
Cacng2	0.00190395	Purkinje neurons
Hdac8	0.00190395	Fibroblasts
Atp6v0e2	0.00190748	Unknown
Adgrl3	0.00192735	Fibroblasts
Tnrc6b	0.00195134	Astrocytes
Fxyd1	0.00195359	Schwann cells
Sdhb	0.00196298	Unknown
Shisa6	0.00200468	Purkinje neurons
Fam213b	0.00204237	Luminal epithelial cells
Gria3	0.00210674	Alpha cells
Gdf10	0.0021577	Unknown
Uqcrc2	0.00218512	Unknown
Ncald	0.00219331	Unknown
Zmynd11	0.00219934	Unknown
Eif5b	0.00221279	Unknown
Prpf38b	0.00221329	Unknown
Dock9	0.00222571	Unknown
Rsf1	0.00222571	Unknown
Dynlrb1	0.00224289	Fibroblasts
Atp6v1d	0.00242148	Unknown
Fbxw11	0.00242148	Fibroblasts
Ndufb8	0.00251209	Neurons
Ablim3	0.0025241	Fibroblasts
Atl2	0.0025241	Germ cells
Paxbp1	0.00259594	Unknown
Dync1h1	0.00259709	Neurons
Ttll5	0.00260103	Ependymal cells
Agap1	0.00260595	Unknown
Pagr1a	0.00261608	NA
Aak1	0.00263788	Neurons
Akr1a1	0.00263788	Macrophages
Rif1	0.00265614	Unknown
Airn	0.00270132	Endothelial cells
Eif4g2	0.00273763	Germ cells
Bptf	0.00277344	Spermatocytes
Rab3c	0.00278578	Neurons
Hnrnpu	0.0027886	Germ cells
Ubn2	0.00281959	Unknown
Dpysl2	0.00283172	Oligodendrocytes
Nisch	0.00283172	Peritubular myoid cells
Uchl1	0.00284339	Unknown
Mt2	0.00284679	Enterocytes
Tmbim6	0.00284679	Germ cells
Psmb1	0.00287184	Unknown
Kifap3	0.0028819	Neurons
Efr3a	0.00289051	Fibroblasts
Cend1	0.00289845	Neurons
Fkbp2	0.0029287	Alpha cells
Atxn7l3b	0.00304127	Myocytes
Cadm1	0.00304127	Unknown
Scn1b	0.0030583	Beta cells
Canx	0.0030801	Fibroblasts
Pcbp2	0.0030801	Germ cells
Adarb1	0.00308584	Fibroblasts
Rabac1	0.00309556	Alpha cells
Scn1a	0.00309556	Neurons
Myt1l	0.00311833	Neurons
Dlg1	0.00314699	Oligodendrocytes
Atp5o	0.00315823	T cells
Zfp536	0.00315823	Oligodendrocytes
Mtus2	0.00316149	Cardiomyocytes
Cnpy1	0.00319797	Purkinje neurons
Camk2d	0.00328978	Fibroblasts
Adam22	0.00329963	Germ cells
Psma7	0.0033259	Basal cells
Srgap2	0.00349458	Unknown
Uqcr11	0.00352797	Unknown
Hspa9	0.0035286	Fibroblasts
Nudt3	0.00355719	Unknown
Kcnd3	0.00358272	Germ cells
Crebrf	0.00361007	B cells
Gatm	0.00365292	Hepatocytes
Sv2a	0.00369439	Unknown
Mpp6	0.00370984	Neurons
Gpc6	0.00379019	Fibroblasts
Aes	0.00387301	NA
Gsk3b	0.00397858	Unknown
Etv1	0.00400586	Unknown
Csde1	0.00407675	Unknown
Tmod2	0.00410574	Unknown
Baz1b	0.00411385	Fibroblasts
Tubb3	0.00417797	Trigeminal neurons
Ywhaq	0.00418329	Oligodendrocytes
Tmem108	0.00424261	Neurons
Ubl3	0.00427473	Unknown
Nrcam	0.00428863	Oligodendrocyte progenitor cells
Atp5j	0.00440466	Unknown
Chmp4b	0.0044366	Cholangiocytes
Zcchc18	0.00445714	Unknown
Edil3	0.00452403	Oligodendrocytes
Aifm3	0.00455443	Enterocytes
2610203C20Rik	0.00460642	NA
Chchd10	0.0047106	Unknown
Chl1	0.00472065	Unknown
Sncb	0.00474118	Neurons
Nckap1	0.00485294	Neurons
Nedd4	0.00485294	Fibroblasts
Fkbp1a	0.00488021	Endothelial cells
Clasp2	0.00496697	Oligodendrocytes
Spock1	0.00496697	Fibroblasts
Zranb1	0.00505641	Fibroblasts
Ndn	0.00508284	Unknown
Ptchd4	0.00508284	Neurons
Vimp	0.00515103	Purkinje neurons
Msra	0.00520261	Germ cells
Trhde	0.00524977	Unknown
Ppp3r1	0.00531816	Unknown
Zcchc11	0.00531816	Unknown
Eif4h	0.00533343	Germ cells
Cltc	0.00537999	Fibroblasts
Ppp1cb	0.0054157	Unknown
Btbd3	0.00573224	Unknown
Abr	0.00576175	Smooth muscle cells
1700025G04Rik	0.00578136	NA
Tecpr1	0.00579864	Endothelial cells
Mapk8ip2	0.00594024	Olfactory epithelial cells
Ndufa6	0.00600572	Unknown
Atp6v0b	0.00608728	Alpha cells
Ktn1	0.00609076	Unknown
Atp5d	0.00617566	Epithelial cells
Eif4g3	0.00620208	Neurons
Ppm1l	0.00621203	Fibroblasts
Mef2a	0.00622547	Unknown
Rere	0.00625982	Unknown
Dnm1l	0.00631275	Fibroblasts
Gm15564	0.00632754	NA
Zmiz1	0.00632754	Unknown
St3gal5	0.00635172	Fibroblasts
Arhgap21	0.00636115	Oligodendrocytes
Erp29	0.00644256	Alpha cells
Gnai1	0.00644256	Oligodendrocytes
Dixdc1	0.00648357	Fibroblasts
Rabep1	0.00655914	Unknown
Arpc5l	0.00665477	Germ cells
Fbxl16	0.00672847	Basal cells
Nfasc	0.00673021	Fibroblasts
Fgf12	0.00683945	Neurons
Tmem163	0.0068717	Pulmonary alveolar type II cells
Trio	0.00689234	Unknown
Adora1	0.00691063	Interneurons
Csnk1a1	0.0069909	Germ cells
Slc22a17	0.00705937	Unknown
Atp5k	0.00708134	Purkinje neurons
Pcsk2	0.00720926	Alpha cells
Add3	0.00723467	Spermatocytes
Rundc3a	0.00731505	Neurons
Hsbp1	0.00740996	Germ cells
Asrgl1	0.00742152	Germ cells
Srrm3	0.00742152	Neurons
Hnrnpd	0.00745625	Germ cells
Ksr2	0.00746788	Neurons
Gad2	0.00752822	Neurons
Ptch1	0.00760914	Peritubular myoid cells
Atp9a	0.00762497	Neurons
Lancl1	0.00764814	Oligodendrocytes
Gprc5b	0.0076584	Oligodendrocytes
Sv2b	0.0076584	Germ cells
Kndc1	0.00773118	Unknown
Zfand5	0.00773118	Peritubular myoid cells
St18	0.00779034	Oligodendrocytes
Hnrnpdl	0.0078163	Unknown
Epb4.1l3	0.00783509	NA
Metrn	0.00784259	Fibroblasts
Cdk8	0.00784764	Germ cells
Pbx1	0.00784764	Alpha cells
Sub1	0.00802643	Germ cells
Cox5a	0.00803012	Germ cells
Mpc2	0.00804494	Germ cells
Kctd8	0.00816434	Photoreceptor cells
Pan3	0.00829225	Oligodendrocytes
Dbp	0.00831006	Beta cells
Nedd8	0.00834877	Unknown
Tnr	0.00834877	Oligodendrocyte progenitor cells
Grm7	0.0084055	Unknown
Maged1	0.00841538	Neurons
Pitpna	0.00842771	Fibroblasts
Ndufb7	0.00845092	Epithelial cells
Stmn4	0.00845092	Oligodendrocytes
Ndufb9	0.00857823	Unknown
Tmem178b	0.00873996	Neurons
Cds2	0.00876696	Unknown
Psd2	0.0088004	Purkinje neurons
Cacna2d3	0.00914795	Unknown
Sult4a1	0.00922117	Neurons
Ptprn2	0.00925994	Neurons
Kcnip1	0.00932252	Unknown
Stac	0.00933315	Unknown
G3bp2	0.00938731	Germ cells
Ndufb6	0.00940677	Germ cells
Atp6ap2	0.00949578	Alpha cells
Nat8l	0.00969921	Neurons
Syndig1	0.00979831	Fibroblasts
Syngr1	0.00987561	Erythroid-like and erythroid precursor cells
Prrc2b	0.00991083	Fibroblasts
Abat	0.00992111	Neurons
2310036O22Rik	0.0100575	NA
Tubb2a	0.0101075	Neurons
Zranb2	0.010149	Spermatocytes
Slc8a1	0.0103361	Neurons
Sez6l	0.0105496	Alpha cells
Gtf2i	0.0105721	Unknown
Cux1	0.0106412	Fibroblasts
Ik	0.0106412	Ependymal cells
Cntnap4	0.0107459	Oligodendrocytes
Pde4dip	0.0107708	Podocytes
Ndufb2	0.0108025	Germ cells
Uba1	0.0108134	Unknown
Agtpbp1	0.0109058	Erythroid-like and erythroid precursor cells
Neurl1a	0.0110339	Neurons
Zfr	0.0110714	Myocytes
Aff4	0.0111266	Peritubular myoid cells
Cnr1	0.0111266	Fibroblasts
D430041D05Rik	0.0111286	NA
Hnrnpc	0.0111286	Unknown
Ddx17	0.0112003	Unknown
Snrpd3	0.0112618	Unknown
Cyfip2	0.0112866	Unknown
Uqcrfs1	0.0113145	Unknown
Acin1	0.0114461	Erythroid-like and erythroid precursor cells
Gabrd	0.0114461	Germ cells
Klf9	0.0114461	Endothelial cells
Psmb6	0.0114461	Unknown
Mog	0.0116049	Oligodendrocytes
U2surp	0.011656	Unknown
Osbpl1a	0.0119185	Oligodendrocytes
Rph3a	0.0119185	Photoreceptor cells
Csmd1	0.0120122	Germ cells
Kcnt1	0.0120122	Trigeminal neurons
Pkp4	0.0120989	Endothelial cells
Rab14	0.0124267	Germ cells
Scn2b	0.0124312	Neurons
Arhgef7	0.0124773	T cells
Map7d1	0.0124773	Basal cells
Usp3	0.012782	Unknown
Psmb4	0.0128908	Unknown
Sdf4	0.0128908	Fibroblasts
Mmp24	0.0129275	NA
Ndufs7	0.0129447	Oligodendrocytes
Ndufa10	0.0130545	Unknown
Nme1	0.013113	Unknown
Map7	0.0131921	Oligodendrocytes
Apc	0.0134187	Unknown
Cox14	0.0134258	Fibroblasts
Emc7	0.0135201	Alpha cells
Suclg1	0.013721	Unknown
Aig1	0.0138402	Alpha cells
Dync1i2	0.0138402	Oligodendrocytes
Pak1	0.0138402	Dendritic cells
Snap91	0.0138402	Neurons
Idh3g	0.0142153	Adipocytes
Rbx1	0.0144344	Platelets
Fkbp8	0.0144538	Erythroid-like and erythroid precursor cells
Hprt	0.0150024	Neurons
Rit2	0.0153661	Unknown
Sik3	0.0153846	Germ cells
Ddx24	0.0154794	Unknown
Limch1	0.0156163	Fibroblasts
Wdfy3	0.0156163	Unknown
Taok1	0.015641	Fibroblasts
Tsc22d4	0.015641	Oligodendrocytes
Smim10l1	0.0156924	Unknown
Dnmt3a	0.0157383	Unknown
Prkcg	0.0157647	Neurons
Ptpn4	0.0158202	Fibroblasts
Npepps	0.0158431	Fibroblasts
Tef	0.0158783	Fibroblasts
Srrm4	0.0159185	Unknown
Chd2	0.0159623	Pulmonary alveolar type II cells
Dpf3	0.0159623	Germ cells
Dab2ip	0.0160385	Fibroblasts
Exph5	0.0160632	Luminal epithelial cells
Map1lc3a	0.0162279	Unknown
Hnrnpa0	0.016424	Unknown
Atf4	0.0165538	Fibroblasts
Synpr	0.0165571	Neurons
Prdx6	0.0166378	Unknown
Tpi1	0.0168023	Unknown
Ppp1r16b	0.016834	NA
Dync1i1	0.0168794	Neurons
Usp34	0.0169528	Unknown
Prune2	0.0169886	Fibroblasts
Dek	0.0169995	Erythroid-like and erythroid precursor cells
Cuedc2	0.0170243	Peri-islet Schwann cells
Slc12a2	0.0170243	Oligodendrocytes
Smarcc2	0.0170402	Fibroblasts
Tceal5	0.0172107	Spermatocytes
Arf3	0.0172363	Unknown
Pja1	0.0173294	Unknown
Eml5	0.0173413	Photoreceptor cells
4930402H24Rik	0.0173548	NA
Eid1	0.0176284	Unknown
Phactr3	0.0176284	Unknown
Rnf152	0.0176284	Unknown
Rpl32	0.0176284	Unknown
Zfp638	0.0176555	NA
Ppp1r1b	0.0178749	Unknown
Cdh8	0.0179541	Neurons
Ncoa7	0.0181731	Cholangiocytes
Cnksr3	0.0183941	Unknown
Akt3	0.0184081	Fibroblasts
Fyn	0.0184926	Astrocytes
Slc32a1	0.0185161	Unknown
Sema6d	0.0186312	Peri-islet Schwann cells
Cyc1	0.018709	Unknown
Shf	0.0188271	Unknown
Kansl1	0.0189043	Cholangiocytes
Prkar1b	0.018961	Unknown
Arglu1	0.0191334	Spermatocytes
Htatsf1	0.0191648	Unknown
Pgm2l1	0.0191648	Neurons
Tmem30a	0.0191648	Fibroblasts
Ndufa12	0.019241	Unknown
Etnppl	0.0192664	Astrocytes
Top1	0.0192664	Erythroid-like and erythroid precursor cells
Nefh	0.019272	Unknown
Speg	0.0193118	Cardiomyocytes
Cbx6	0.0194372	Fibroblasts
Eif1	0.0194507	Germ cells
Ube2k	0.0194507	Alpha cells
Lrp1	0.0194863	Oligodendrocyte progenitor cells
Apbb1	0.0195987	Oligodendrocytes
Tcaf1	0.0196514	Alpha cells
Arap2	0.0196551	Peritubular myoid cells
Phlpp1	0.0200099	Unknown
Hnrnpm	0.0200591	Germ cells
Serpine2	0.0204788	Unknown
Fut8	0.02064	Oligodendrocytes
Pitpnm1	0.0206448	Ependymal cells
Ndufa11	0.0207969	Hepatocytes
Ndufv3	0.0210065	Germ cells
Zbtb7a	0.0210208	Goblet cells
Ccni	0.0211516	Germ cells
Atp6ap1	0.0212935	Alpha cells
Cfap36	0.0214019	Germ cells
Atp5h	0.0214414	Unknown
Plce1	0.0215247	Fibroblasts
Crebbp	0.0215274	Adipocytes
Rmnd5a	0.0215787	Neurons
Eif1b	0.0216297	Germ cells
Ap2s1	0.021638	Unknown
Arl3	0.0217585	Fibroblasts
Nars	0.0217585	Fibroblasts
Atp2b3	0.021889	Neurons
Smc1a	0.0220785	Erythroid-like and erythroid precursor cells
Zfp91	0.0221404	Germ cells
Arid4b	0.0221658	Fibroblasts
Ski	0.0223225	Unknown
Ube3a	0.0223637	Unknown
Lxn	0.0223647	Erythroid-like and erythroid precursor cells
Reep2	0.0223777	Neurons
Pfkp	0.0224166	Germ cells
Kcnc3	0.0224995	Basal cells
Ptprt	0.0224995	Neurons
Pex5l	0.0226563	Oligodendrocytes
Wwox	0.0228332	Fibroblasts
Cpeb4	0.0228897	Erythroid-like and erythroid precursor cells
Magee1	0.0229051	Neurons
Smdt1	0.0229941	Fibroblasts
Kcnk1	0.0231855	Keratinocytes
Max	0.0232198	Platelets
Vamp1	0.0232198	Trigeminal neurons
Srpk2	0.0233924	Germ cells
Kmt2a	0.0236241	Unknown
Prrt2	0.0238732	Unknown
Kcna2	0.0241515	Purkinje neurons
Hnrnpab	0.024304	Unknown
Lpgat1	0.0244942	Germ cells
Acsl6	0.0248682	Erythroid-like and erythroid precursor cells
Timm8b	0.0249234	Unknown
Drap1	0.0250736	Gamma delta T cells
Tmem47	0.0250736	Fibroblasts
Atxn1	0.0251439	NK cells
Nsd1	0.0251549	Germ cells
Snca	0.0253322	Erythroid-like and erythroid precursor cells
Nell2	0.0253475	Neurons
Slit3	0.0254364	Unknown
Amph	0.0255045	Neurons
Mrfap1	0.0255434	Oligodendrocytes
Npm1	0.0255434	Unknown
Adgrl1	0.0256417	Neurons
Pip5k1b	0.0257751	Smooth muscle cells
Ndufb5	0.026213	Unknown
Trim37	0.026213	Germ cells
Ube2e2	0.026213	Unknown
Glg1	0.026333	Fibroblasts
Mtpn	0.026333	Germ cells
Ncoa1	0.026333	T cells
Srsf11	0.0263648	Spermatocytes
Sdhc	0.0264298	Unknown
Synj1	0.0265605	Neurons
Uqcc2	0.0265736	Unknown
Hdgfrp3	0.0267101	Unknown
Shank2	0.0267384	Basal cells
Tprkb	0.0268648	Unknown
Tpm1	0.0268793	Cardiomyocytes
Kmt2c	0.0275148	Spermatocytes
Mtch1	0.0275546	Unknown
Nav3	0.0277729	Fibroblasts
Ddx3x	0.0279503	Loop of Henle cells
Adarb2	0.028054	Oligodendrocytes
Arf1	0.0280737	Unknown
Ggnbp2	0.0280737	Germ cells
Scrn1	0.0280737	Neurons
Pitpnc1	0.0280933	Unknown
Grb2	0.0282938	Unknown
Ndufb11	0.0283142	Unknown
Rb1cc1	0.0285722	Unknown
Wnk2	0.0287118	Cholangiocytes
Dgkd	0.0287951	Germ cells
Wnk1	0.0289778	Oligodendrocytes
Gabarap	0.0296025	Unknown
Plekhb1	0.0296813	Oligodendrocytes
Arhgef9	0.0300219	Neurons
Gnal	0.0301485	Germ cells
Gja1	0.0301879	Astrocytes
Sgip1	0.0301973	Pancreatic stellate cells
Srrm1	0.0301973	Germ cells
Tesc	0.0302228	Erythroid-like and erythroid precursor cells
Tardbp	0.0303196	Unknown
Efr3b	0.0305862	Neurons
Ctnna3	0.0307889	Germ cells
Atp5e	0.0309438	Erythroid-like and erythroid precursor cells
Ptov1	0.0310961	Germ cells
Tmem132a	0.031121	Basal cells
Pfdn5	0.0311649	Fibroblasts
Cacna2d1	0.0314287	Fibroblasts
Stag1	0.0314336	Unknown
Eif3a	0.0316091	Fibroblasts
Ndufa2	0.0316091	Unknown
Sltm	0.0319152	Germ cells
Map4k4	0.0321569	Oligodendrocytes
Hpca	0.0321894	Neurons
Sel1l3	0.0325726	B cells
Sptbn4	0.0325792	Neurons
Stip1	0.0325792	T cells
Lrpap1	0.0326018	Alpha cells
Ndufs4	0.0327588	Unknown
Lrig1	0.0332785	Astrocytes
Myeov2	0.0333094	NA
Inpp4a	0.0337761	Unknown
Top2b	0.0338869	B cells
Uqcrb	0.0339852	Unknown
Paip2	0.0339854	Germ cells
Fam168b	0.0347513	Unknown
Gpd1	0.0352142	Oligodendrocytes
Gm26561	0.0355599	NA
Prkacb	0.035753	Neurons
Rheb	0.035753	Unknown
Ckmt1	0.0358493	Enterocytes
Grina	0.0359442	Neurons
BC031181	0.0360646	Oligodendrocytes
Gm11906	0.0361353	NA
Cdip1	0.0367495	Neurons
Osbpl6	0.0368248	Neurons
Cacna1d	0.0372812	Serotonergic neurons
Pnn	0.0373293	Unknown
Erbb4	0.0373309	Unknown
Arpc2	0.0374015	T cells
Itsn1	0.0380858	Unknown
Strip2	0.0380858	Germ cells
Ankhd1	0.0381242	Germ cells
Napa	0.0382071	NA
Ylpm1	0.0383327	Fibroblasts
Gm20388	0.0383347	NA
Mlf2	0.0383347	Fibroblasts
Cltb	0.0383968	Cholangiocytes
Ubqln2	0.0388709	Beta cells
St3gal2	0.0393223	Langerhans cells
Thsd7a	0.0393223	Fibroblasts
Usp7	0.0393888	Unknown
Abca2	0.0398793	Oligodendrocytes
Coa3	0.0404252	Unknown
Myl12b	0.0404252	Endothelial cells
2023-09-15	0.0404252	Unknown
Arhgap23	0.040604	Fibroblasts
Timm13	0.040604	Unknown
Mphosph8	0.0406836	Unknown
Ubtf	0.040973	Unknown
Sh3glb2	0.0410857	Unknown
Psma6	0.0413113	NA
Pkia	0.0414571	Neurons
Bag1	0.0416584	Erythroid-like and erythroid precursor cells
Rbm5	0.0416584	Unknown
Zeb2	0.0416584	Oligodendrocytes
Mir99ahg	0.0416654	Astrocytes
Msl1	0.0416654	Germ cells
Psmc3	0.0417044	Endothelial cells
Rbbp6	0.0417044	Unknown
Scg2	0.0417044	Unknown
Sucla2	0.0418977	Unknown
Ttll7	0.0418977	Oligodendrocytes
Rps9	0.0428653	Pulmonary alveolar type II cells
Zmynd8	0.0428929	Spermatocytes
Ncam2	0.0429922	Enteric glia cells
Prmt8	0.0430081	Germ cells
Ndufa3	0.0432037	Germ cells
2023-09-11	0.0432037	Adipocytes
Bicd1	0.0432103	Unknown
Gnb2l1	0.0432103	Unknown
Gpatch8	0.0432103	Fibroblasts
Erc2	0.0434015	Neurons
Odf2	0.0438431	Germ cells
Atp6v0d1	0.04387	Beta cells
Mical2	0.0439083	Fibroblasts
Cryab	0.044091	Unknown
Maml3	0.0443508	Unknown
Ensa	0.0444924	Unknown
Stub1	0.044788	Neurons
Phip	0.0448575	Spermatocytes
Cabp1	0.0449372	Photoreceptor cells
Ndufa1	0.0450402	NA
Rpl14	0.0451442	Unknown
Pkib	0.0452487	Beta cells
Tnrc6c	0.0454748	Adipocytes
Mllt11	0.0455604	Unknown
Apba2	0.0457609	Unknown
Osbpl9	0.0463262	Fibroblasts
Stx1b	0.0463935	Neurons
Tspan9	0.0468388	Fibroblasts
Hspa4	0.0471628	Unknown
Copg1	0.0476881	Fibroblasts
Gng3	0.0476961	Neurons
Sf3b1	0.0476961	Germ cells
2210016L21Rik	0.048395	NA
Akap7	0.0487188	Hepatocytes
Zfyve9	0.0487188	Germ cells
Fndc5	0.0488781	Myocytes
Kcnab1	0.0489732	Smooth muscle cells
Srsf5	0.0489732	Spermatocytes
Aldh1a1	0.049335	Unknown

## Sheet: Figure 3F
Figure 3F: GO enrichment analysis on identified SVGs in Slide-seq V2 mouse cerebellum study. P-values are one-sided Fisher's exact test adjusted by FDR. (Part of Supplementary Data 19)
Data source is Supplementary Data 19

[truncated: 27 more sheets: Figure 3G, Figure 4A, Figure 4B, Figure 4C, Figure 4D, Figure 4E, Figure 4F, Figure 5A, Figure 5B, Figur 5CDE, Figure 5F, SuppFig1&2, SuppFig3, SuppFig4&6, SuppFig 5, SuppFig 7, SuppFig 8-11, SuppFig 12-15, SuppFig 16&17&18, SuppFig 19 …]
